# Supplementary material for: Resequencing and Association Analysis of CLN8 with Autism Spectrum Disorder in a Japanese Population
Source: PLoS One. 2015 Dec 14;10(12):e0144624. doi: 10.1371/journal.pone.0144624 (PMC4682829; doi:10.1371/journal.pone.0144624)
Supplement: S3 Table — (XLSX) [file pone.0144624.s004.xlsx]

## Sheet: Sheet1
S3 Table. Genotypes of five rare missense CLN8 variations for each participant
Cohot	Sample	Sample ID	Sex	Rare minsense CLN8 variations
				R24H	F39L	R97H	T108M	N152S
Niigata	ASD	9009	Male	1/1	1/1	1/1	1/1	1/1
Niigata	ASD	9017	Male	1/1	1/1	1/1	1/1	1/1
Niigata	ASD	9025	Male	1/1	1/1	1/1	1/1	1/1
Niigata	ASD	9033	Male	1/1	1/1	1/1	1/1	1/1
Niigata	ASD	9041	Male	1/1	1/1	1/1	1/1	1/1
Niigata	ASD	9051	Male	1/1	1/1	1/1	1/1	1/1
Niigata	ASD	9059	Male	1/1	1/1	1/1	1/1	1/1
Niigata	ASD	9067	Male	1/1	1/1	1/1	1/1	1/1
Niigata	ASD	9075	Male	1/1	1/1	1/1	1/1	1/1
Niigata	ASD	9097	Male	1/1	1/1	1/1	1/1	1/1
Niigata	ASD	9001	Female	1/1	1/1	1/1	1/1	1/1
Niigata	ASD	9010	Male	1/1	1/1	1/1	1/1	1/1
Niigata	ASD	9018	Female	1/1	1/1	1/1	1/1	1/1
Niigata	ASD	9026	Male	1/1	1/1	1/1	1/1	1/1
Niigata	ASD	9034	Male	1/1	1/1	1/1	1/1	1/1
Niigata	ASD	9042	Male	1/1	1/1	1/1	1/1	1/1
Niigata	ASD	9052	Female	1/1	1/1	1/1	1/1	1/1
Niigata	ASD	9060	Female	1/1	1/1	1/1	1/1	1/1
Niigata	ASD	9068	Male	1/1	1/1	1/1	1/1	1/1
Niigata	ASD	9076	Male	1/1	1/1	1/1	1/1	1/1
Niigata	ASD	9099	Male	1/1	1/1	1/1	1/1	1/1
Niigata	ASD	9003	Male	1/1	1/1	1/1	1/1	1/1
Niigata	ASD	9011	Male	1/1	1/1	1/1	1/1	1/1
Niigata	ASD	9019	Male	1/1	1/1	1/1	1/1	1/1
Niigata	ASD	9027	Male	1/1	1/1	1/1	1/1	1/1
Niigata	ASD	9035	Female	1/1	1/1	1/1	1/1	1/1
Niigata	ASD	9044	Male	1/1	1/1	1/1	1/1	1/1
Niigata	ASD	9053	Male	1/1	1/1	1/1	1/1	1/1
Niigata	ASD	9061	Male	1/1	1/1	1/1	1/1	1/1
Niigata	ASD	9069	Male	1/1	1/1	1/1	1/1	1/1
Niigata	ASD	9077	Male	1/1	1/1	1/1	1/1	1/1
Niigata	ASD	9004	Male	1/1	1/1	1/1	1/1	1/1
Niigata	ASD	9012	Male	1/1	1/1	1/1	1/1	1/1
Niigata	ASD	9020	Male	1/1	1/1	1/1	1/1	1/1
Niigata	ASD	9028	Male	1/1	1/1	1/1	1/1	1/1
Niigata	ASD	9036	Male	1/1	1/1	1/1	1/1	1/1
Niigata	ASD	9046	Male	1/1	1/1	1/1	1/1	1/1
Niigata	ASD	9054	Male	1/1	1/1	1/1	1/1	1/1
Niigata	ASD	9062	Female	1/1	1/1	1/1	1/1	1/1
Niigata	ASD	9070	Male	1/1	1/1	1/1	1/1	1/1
Niigata	ASD	9078	Male	1/1	1/1	1/1	1/1	1/1
Niigata	ASD	9092	Male	1/1	1/1	1/1	1/1	1/1
Niigata	ASD	9103	Male	1/1	1/1	1/1	1/1	1/1
Niigata	ASD	9005	Female	1/1	1/1	1/1	1/1	1/1
Niigata	ASD	9013	Male	1/1	1/1	1/1	1/1	1/1
Niigata	ASD	9021	Male	1/1	1/1	1/1	1/1	1/1
Niigata	ASD	9029	Female	1/1	1/1	1/1	1/1	1/1
Niigata	ASD	9037	Male	1/1	1/1	1/1	1/1	1/1
Niigata	ASD	9047	Male	1/1	1/1	1/1	1/1	1/1
Niigata	ASD	9055	Female	1/1	1/1	1/1	1/2	1/1
Niigata	ASD	9063	Male	1/1	1/1	1/1	1/1	1/1
Niigata	ASD	9071	Male	1/1	1/1	1/1	1/1	1/1
Niigata	ASD	9079	Female	1/1	1/1	1/1	1/1	1/1
Niigata	ASD	9093	Male	1/1	1/1	1/1	1/1	1/1
Niigata	ASD	9107	Female	1/1	1/1	1/1	1/1	1/1
Niigata	ASD	9006	Male	1/1	1/1	1/1	1/1	1/1
Niigata	ASD	9014	Female	1/1	1/1	1/1	1/1	1/1
Niigata	ASD	9022	Male	1/1	1/1	1/1	1/1	1/1
Niigata	ASD	9030	Female	1/1	1/1	1/1	1/1	1/1
Niigata	ASD	9038	Male	1/1	1/1	1/1	1/1	1/1
Niigata	ASD	9048	Male	1/1	1/1	1/1	1/1	1/1
Niigata	ASD	9056	Male	1/1	1/1	1/1	1/1	1/1
Niigata	ASD	9064	Male	1/1	1/1	1/1	1/1	1/1
Niigata	ASD	9072	Male	1/1	1/1	1/1	1/1	1/1
Niigata	ASD	9081	Male	1/1	1/1	1/1	1/1	1/1
Niigata	ASD	9094	Male	1/1	1/1	1/1	1/1	1/1
Niigata	ASD	9109	Male	1/1	1/1	1/1	1/1	1/1
Niigata	ASD	9007	Female	1/1	1/1	1/1	1/1	1/1
Niigata	ASD	9015	Male	1/1	1/1	1/1	1/1	1/1
Niigata	ASD	9023	Male	1/1	1/1	1/1	1/1	1/1
Niigata	ASD	9031	Male	1/1	1/1	1/1	1/1	1/1
Niigata	ASD	9039	Female	1/1	1/1	1/1	1/1	1/1
Niigata	ASD	9049	Male	1/1	1/1	1/1	1/1	1/1
Niigata	ASD	9057	Male	1/1	1/1	1/1	1/1	1/1
Niigata	ASD	9065	Male	1/1	1/1	1/1	1/1	1/1
Niigata	ASD	9073	Male	1/1	1/1	1/1	1/1	1/1
Niigata	ASD	9083	Female	1/1	1/1	1/1	1/1	1/1
Niigata	ASD	9095	Female	1/1	1/1	1/1	1/1	1/1
Niigata	ASD	9111	Female	1/1	1/1	1/1	1/1	1/1
Niigata	ASD	9008	Male	1/1	1/1	1/1	1/1	1/1
Niigata	ASD	9016	Male	1/1	1/1	1/1	1/1	1/1
Niigata	ASD	9024	Male	1/1	1/1	1/1	1/1	1/1
Niigata	ASD	9032	Male	1/1	1/1	1/1	1/1	1/1
Niigata	ASD	9040	Male	1/1	1/1	1/1	1/1	1/1
Niigata	ASD	9050	Male	1/1	1/1	1/1	1/1	1/1
Niigata	ASD	9058	Male	1/1	1/1	1/1	1/1	1/1
Niigata	ASD	9066	Male	1/1	1/1	1/1	1/1	1/1
Niigata	ASD	9074	Male	1/1	1/1	1/1	1/1	1/1
Niigata	ASD	9085	Male	1/1	1/1	1/1	1/1	1/1
Niigata	ASD	9129	Male	1/1	1/1	1/1	1/1	1/1
Niigata	ASD	9149	Female	1/1	1/1	1/1	1/1	1/1
Niigata	ASD	9176	Female	1/1	1/1	1/1	1/1	1/1
Niigata	ASD	9209	Male	1/1	1/1	1/1	1/1	1/1
Niigata	ASD	9236	Male	1/1	1/1	1/1	1/1	1/1
Niigata	ASD	9271	Female	1/1	1/1	1/1	1/1	1/1
Niigata	ASD	9276	Male	1/1	1/1	1/1	1/1	1/1
Niigata	ASD	9317	Male	1/1	1/1	1/1	1/1	1/1
Niigata	ASD	9336	Male	1/1	1/1	1/1	1/1	1/1
Niigata	ASD	9350	Male	1/1	1/1	1/1	1/1	1/1
Niigata	ASD	9113	Male	1/1	1/1	1/1	1/1	1/1
Niigata	ASD	9131	Male	1/1	1/1	1/1	1/1	1/1
Niigata	ASD	9152	Female	1/1	1/1	1/1	1/1	1/1
Niigata	ASD	9179	Female	1/1	1/1	1/1	1/1	1/1
Niigata	ASD	9214	Male	1/1	1/1	1/1	1/1	1/1
Niigata	ASD	9240	Male	1/1	1/1	1/1	1/1	1/1
Niigata	ASD	9256	Male	1/1	1/1	1/1	1/1	1/1
Niigata	ASD	9272	Male	1/1	1/1	1/1	1/1	1/1
Niigata	ASD	9297	Male	1/1	1/1	1/1	1/1	1/1
Niigata	ASD	9320	Female	1/1	1/1	1/1	1/1	1/1
Niigata	ASD	9337	Female	1/1	1/1	1/1	1/1	1/1
Niigata	ASD	9133	Male	1/1	1/1	1/1	1/1	1/1
Niigata	ASD	9153	Male	1/1	1/1	1/1	1/1	1/1
Niigata	ASD	9181	Male	1/1	1/1	1/1	1/1	1/1
Niigata	ASD	9217	Male	1/1	1/1	1/1	1/1	1/1
Niigata	ASD	9241	Female	1/1	1/1	1/1	1/1	1/1
Niigata	ASD	9257	Male	1/1	1/1	1/1	1/1	1/1
Niigata	ASD	9273	Male	1/1	1/1	1/1	1/1	1/1
Niigata	ASD	9299	Male	1/1	1/1	1/1	1/1	1/1
Niigata	ASD	9325	Male	1/1	1/1	1/1	1/1	1/1
Niigata	ASD	9338	Male	1/1	1/1	1/1	1/1	1/1
Niigata	ASD	9135	Male	1/1	1/1	1/1	1/1	1/1
Niigata	ASD	9154	Male	1/1	1/1	1/1	1/1	1/1
Niigata	ASD	9186	Female	1/1	1/1	1/1	1/1	1/1
Niigata	ASD	9221	Male	1/1	1/1	1/1	1/1	1/1
Niigata	ASD	9244	Male	1/1	1/1	1/1	1/1	1/1
Niigata	ASD	9260	Male	1/1	1/1	1/1	1/1	1/1
Niigata	ASD	9278	Male	1/1	1/1	1/1	1/1	1/1
Niigata	ASD	9305	Male	1/1	1/1	1/1	1/1	1/1
Niigata	ASD	9329	Male	1/1	1/1	1/1	1/1	1/1
Niigata	ASD	9343	Female	1/1	1/1	1/1	1/1	1/1
Niigata	ASD	9353	Male	1/1	1/1	1/1	1/1	1/1
Niigata	ASD	9137	Male	1/1	1/1	1/1	1/1	1/1
Niigata	ASD	9158	Male	1/1	1/1	1/1	1/1	1/1
Niigata	ASD	9192	Female	1/1	1/1	1/1	1/1	1/1
Niigata	ASD	9224	Male	1/1	1/1	1/1	1/1	1/1
Niigata	ASD	9245	Male	1/1	1/1	1/1	1/1	1/1
Niigata	ASD	9263	Male	1/1	1/1	1/1	1/1	1/1
Niigata	ASD	9281	Male	1/1	1/1	1/1	1/1	1/1
Niigata	ASD	9306	Male	1/1	1/1	1/1	1/1	1/1
Niigata	ASD	9330	Male	1/1	1/1	1/1	1/1	1/1
Niigata	ASD	9344	Male	1/1	1/1	1/1	1/1	1/1
Niigata	ASD	9354	Male	1/1	1/1	1/1	1/1	1/1
Niigata	ASD	9120	Male	1/1	1/1	1/1	1/1	1/1
Niigata	ASD	9160	Male	1/1	1/1	1/1	1/1	1/1
Niigata	ASD	9197	Male	1/1	1/1	1/1	1/1	1/1
Niigata	ASD	9227	Female	1/1	1/1	1/1	1/1	1/1
Niigata	ASD	9248	Female	1/1	1/1	1/1	1/1	1/1
Niigata	ASD	9266	Male	1/1	1/1	1/1	1/1	1/1
Niigata	ASD	9283	Male	1/1	1/1	1/1	1/1	1/1
Niigata	ASD	9307	Male	1/1	1/1	1/1	1/1	1/1
Niigata	ASD	9331	Male	1/1	1/1	1/1	1/1	1/1
Niigata	ASD	9345	Female	1/1	1/1	1/1	1/1	1/1
Niigata	ASD	9355	Female	1/1	1/1	1/1	1/1	1/1
Niigata	ASD	9124	Male	1/1	1/1	1/1	1/1	1/1
Niigata	ASD	9140	Male	1/2	1/1	1/1	1/1	1/1
Niigata	ASD	9169	Male	1/1	1/1	1/1	1/1	1/2
Niigata	ASD	9200	Male	1/1	1/1	1/1	1/1	1/1
Niigata	ASD	9230	Male	1/1	1/1	1/1	1/1	1/1
Niigata	ASD	9249	Female	1/1	1/1	1/1	1/1	1/1
Niigata	ASD	9267	Male	1/1	1/1	1/1	1/1	1/1
Niigata	ASD	9288	Male	1/1	1/1	1/1	1/1	1/1
Niigata	ASD	9310	Male	1/1	1/1	1/1	1/1	1/1
Niigata	ASD	9334	Male	1/1	1/1	1/1	1/1	1/1
Niigata	ASD	9348	Male	1/1	1/1	1/1	1/1	1/1
Niigata	ASD	9356	Male	1/1	1/1	1/1	1/1	1/1
Niigata	ASD	9126	Male	1/1	1/1	1/1	1/1	1/1
Niigata	ASD	9146	Male	1/1	1/1	1/1	1/1	1/1
Niigata	ASD	9172	Female	1/1	1/1	1/1	1/1	1/1
Niigata	ASD	9205	Female	1/1	1/1	1/1	1/1	1/1
Niigata	ASD	9233	Male	1/1	1/1	1/1	1/1	1/1
Niigata	ASD	9252	Male	1/1	1/1	1/1	1/1	1/1
Niigata	ASD	9268	Male	1/1	1/1	1/1	1/1	1/1
Niigata	ASD	9294	Male	1/1	1/1	1/1	1/1	1/1
Niigata	ASD	9314	Male	1/1	1/1	1/1	1/1	1/1
Niigata	ASD	9335	Female	1/1	1/1	1/1	1/1	1/1
Niigata	ASD	9349	Male	1/1	1/1	1/1	1/1	1/1
Niigata	ASD	9357	Female	1/1	1/1	1/1	1/1	1/1
Niigata	ASD	9365	Male	1/1	1/1	1/1	1/1	1/1
Niigata	ASD	9381	Female	1/1	1/1	1/1	1/1	1/1
Niigata	ASD	9393	Male	1/1	1/1	1/1	1/1	1/1
Niigata	ASD	9402	Male	1/1	1/1	1/1	1/1	1/1
Niigata	ASD	9418	Male	1/1	1/1	1/1	1/1	1/1
Niigata	ASD	9426	Male	1/1	1/1	1/1	1/1	1/1
Niigata	ASD	9434	Male	1/1	1/1	1/1	1/1	1/1
Niigata	ASD	9444	Male	1/1	1/1	1/1	1/1	1/1
Niigata	ASD	9452	Female	1/1	1/1	1/1	1/1	1/1
Niigata	ASD	9462	Male	1/1	1/1	1/1	1/1	1/1
Niigata	ASD	9366	Male	1/1	1/1	1/1	1/1	1/1
Niigata	ASD	9384	Male	1/1	1/1	1/1	1/1	1/1
Niigata	ASD	9394	Male	1/1	1/1	1/1	1/1	1/1
Niigata	ASD	9405	Female	1/1	1/1	1/1	1/1	1/1
Niigata	ASD	9419	Male	1/1	1/1	1/2	1/1	1/1
Niigata	ASD	9427	Male	1/1	1/1	1/1	1/1	1/1
Niigata	ASD	9435	Male	1/1	1/1	1/1	1/1	1/1
Niigata	ASD	9445	Male	1/1	1/1	1/1	1/1	1/1
Niigata	ASD	9453	Male	1/1	1/1	1/1	1/1	1/1
Niigata	ASD	9359	Female	1/1	1/1	1/1	1/1	1/1
Niigata	ASD	9367	Male	1/1	1/1	1/1	1/1	1/1
Niigata	ASD	9385	Male	1/1	1/1	1/1	1/1	1/1
Niigata	ASD	9395	Male	1/1	1/1	1/1	1/1	1/1
Niigata	ASD	9406	Female	1/1	1/1	1/1	1/1	1/1
Niigata	ASD	9420	Male	1/1	1/1	1/1	1/1	1/1
Niigata	ASD	9428	Male	1/1	1/1	1/1	1/1	1/1
Niigata	ASD	9438	Male	1/1	1/1	1/1	1/1	1/1
Niigata	ASD	9446	Female	1/1	1/1	1/1	1/1	1/1
Niigata	ASD	9454	Male	1/1	1/1	1/1	1/1	1/1
Niigata	ASD	9360	Male	1/1	1/1	1/1	1/1	1/1
Niigata	ASD	9373	Male	1/1	1/1	1/1	1/1	1/1
Niigata	ASD	9386	Male	1/1	1/1	1/1	1/1	1/1
Niigata	ASD	9396	Male	1/1	1/1	1/1	1/1	1/1
Niigata	ASD	9407	Female	1/1	1/1	1/1	1/1	1/1
Niigata	ASD	9421	Male	1/1	1/1	1/1	1/1	1/1
Niigata	ASD	9429	Male	1/1	1/1	1/1	1/1	1/1
Niigata	ASD	9439	Male	1/1	1/1	1/1	1/1	1/1
Niigata	ASD	9447	Male	1/1	1/1	1/1	1/1	1/1
Niigata	ASD	9457	Female	1/1	1/1	1/1	1/1	1/1
Niigata	ASD	9361	Male	1/1	1/1	1/1	1/1	1/1
Niigata	ASD	9375	Male	1/1	1/1	1/1	1/1	1/1
Niigata	ASD	9387	Male	1/1	1/1	1/1	1/1	1/1
Niigata	ASD	9397	Male	1/1	1/1	1/1	1/1	1/1
Niigata	ASD	9412	Male	1/1	1/1	1/1	1/1	1/1
Niigata	ASD	9422	Female	1/1	1/1	1/1	1/1	1/1
Niigata	ASD	9430	Male	1/1	1/1	1/1	1/1	1/1
Niigata	ASD	9440	Female	1/1	1/1	1/1	1/1	1/1
Niigata	ASD	9448	Male	1/1	1/1	1/1	1/1	1/1
Niigata	ASD	9458	Male	1/1	1/1	1/1	1/1	1/1
Niigata	ASD	9362	Male	1/1	1/1	1/1	1/1	1/1
Niigata	ASD	9376	Male	1/1	1/1	1/1	1/1	1/1
Niigata	ASD	9390	Male	1/1	1/1	1/1	1/1	1/1
Niigata	ASD	9398	Female	1/1	1/1	1/1	1/1	1/1
Niigata	ASD	9413	Male	1/1	1/1	1/1	1/1	1/1
Niigata	ASD	9423	Male	1/1	1/1	1/1	1/1	1/1
Niigata	ASD	9431	Male	1/1	1/1	1/1	1/1	1/1
Niigata	ASD	9441	Female	1/1	1/1	1/1	1/1	1/1
Niigata	ASD	9449	Male	1/1	1/1	1/1	1/1	1/1
Niigata	ASD	9459	Male	1/1	1/1	1/1	1/1	1/1
Niigata	ASD	9363	Female	1/1	1/1	1/1	1/1	1/1
Niigata	ASD	9379	Male	1/1	1/1	1/1	1/1	1/1
Niigata	ASD	9391	Male	1/1	1/1	1/1	1/1	1/1
Niigata	ASD	9400	Male	1/1	1/2	1/1	1/1	1/1
Niigata	ASD	9415	Female	1/1	1/1	1/1	1/1	1/1
Niigata	ASD	9424	Male	1/1	1/1	1/1	1/1	1/1
Niigata	ASD	9432	Female	1/1	1/1	1/1	1/1	1/1
Niigata	ASD	9442	Male	1/1	1/1	1/1	1/1	1/1
Niigata	ASD	9450	Male	1/1	1/1	1/1	1/1	1/1
Niigata	ASD	9460	Male	1/1	1/1	1/1	1/1	1/1
Niigata	ASD	9364	Female	1/1	1/1	1/1	1/1	1/1
Niigata	ASD	9380	Male	1/1	1/1	1/1	1/1	1/1
Niigata	ASD	9392	Male	1/1	1/1	1/1	1/1	1/1
Niigata	ASD	9401	Male	1/1	1/1	1/1	1/1	1/1
Niigata	ASD	9416	Male	1/1	1/1	1/1	1/1	1/1
Niigata	ASD	9425	Male	1/1	1/1	1/1	1/1	1/1
Niigata	ASD	9433	Male	1/1	1/1	1/1	1/1	1/1
Niigata	ASD	9443	Male	1/1	1/1	1/1	1/1	1/1
Niigata	ASD	9451	Male	1/1	1/1	1/1	1/1	1/1
Niigata	ASD	9461	Male	1/1	1/1	1/1	1/1	1/1
Nagoya	ASD	ASP001	Male	Undetermined	1/1	1/1	1/1	1/1
Nagoya	ASD	ASP002	Female	1/1	1/1	1/1	1/1	1/1
Nagoya	ASD	ASP003	Female	1/1	1/1	1/1	1/1	1/1
Nagoya	ASD	ASP004	Female	1/1	1/1	1/1	1/1	1/1
Nagoya	ASD	ASP005	Male	1/1	1/1	1/1	1/1	1/1
Nagoya	ASD	ASP006	Female	1/1	1/1	1/1	1/1	1/1
Nagoya	ASD	ASP007	Female	1/1	1/1	1/1	1/1	1/1
Nagoya	ASD	ASP008	Male	1/1	1/1	1/1	1/1	1/1
Nagoya	ASD	ASP009	Female	1/1	1/1	1/1	1/1	1/1
Nagoya	ASD	ASP010	Male	1/1	1/1	1/1	1/1	1/1
Nagoya	ASD	ASP011	Female	1/1	1/1	1/1	1/1	1/1
Nagoya	ASD	ASP012	Male	1/1	1/1	1/1	1/1	1/1
Nagoya	ASD	ASP013	Male	1/1	1/1	1/1	1/1	1/1
Nagoya	ASD	ASP014	Male	1/1	1/1	1/1	1/1	1/1
Nagoya	ASD	ASP015	Female	1/1	1/1	1/1	1/1	1/1
Nagoya	ASD	ASP016	Male	1/1	1/1	1/1	1/1	1/1
Nagoya	ASD	ASP017	Female	1/1	1/1	1/1	1/1	1/1
Nagoya	ASD	ASP018	Female	1/1	1/1	1/1	1/1	1/1
Nagoya	ASD	ASP020	Male	1/1	1/1	1/1	1/1	1/1
Nagoya	ASD	ASP021	Female	1/1	1/1	1/1	1/1	1/1
Nagoya	ASD	ASP022	Male	1/1	1/1	1/1	1/1	1/1
Nagoya	ASD	ASP023	Male	1/1	1/1	1/1	1/1	1/1
Nagoya	ASD	ASP024	Male	1/1	1/1	1/1	1/1	1/1
Nagoya	ASD	ASP025	Male	1/1	1/1	1/1	1/1	1/1
Nagoya	ASD	ASP028	Male	1/1	1/1	1/1	1/1	1/1
Nagoya	ASD	ASP029	Male	1/1	1/1	1/1	1/1	1/1
Nagoya	ASD	ASP030	Male	1/1	1/1	1/1	1/1	1/1
Nagoya	ASD	ASP031	Female	1/1	1/1	1/1	1/1	1/1
Nagoya	ASD	ASP032	Female	1/1	1/1	1/1	1/1	1/1
Nagoya	ASD	ASP033	Female	1/1	1/1	1/1	1/1	1/1
Nagoya	ASD	ASP035	Male	1/1	1/1	1/1	1/1	1/1
Nagoya	ASD	ASP036	Male	1/1	1/1	1/1	1/1	1/1
Nagoya	ASD	ASP037	Male	1/1	1/1	1/1	1/1	1/1
Nagoya	ASD	ASP038	Male	1/1	1/1	1/1	1/1	1/1
Nagoya	ASD	ASP039	Male	1/1	1/1	1/1	1/1	1/1
Nagoya	ASD	ASP043	Male	1/1	1/1	1/1	1/1	1/1
Nagoya	ASD	ASP044	Male	1/1	1/1	1/1	1/1	1/1
Nagoya	ASD	ASP045	Male	1/1	1/1	1/1	1/1	1/1
Nagoya	ASD	ASP046	Female	1/1	1/1	1/1	1/1	1/1
Nagoya	ASD	ASP047	Male	1/1	1/1	1/1	1/1	1/1
Nagoya	ASD	ASP048	Female	1/1	1/1	1/1	Undetermined	1/1
Nagoya	ASD	ASP049	Female	1/1	1/1	1/1	1/1	1/1
Nagoya	ASD	ASP050	Male	1/1	1/1	1/1	1/1	1/1
Nagoya	ASD	ASP051	Male	1/1	1/1	1/1	1/1	1/1
Nagoya	ASD	ASP052	Male	1/1	1/1	1/1	1/1	1/1
Nagoya	ASD	ASP053	Male	1/1	1/1	1/1	1/1	1/1
Nagoya	ASD	ASP054	Male	1/1	1/1	1/1	1/1	1/1
Nagoya	ASD	ASP055	Female	1/1	1/1	1/1	1/1	1/1
Nagoya	ASD	ASP056	Male	1/1	1/1	1/1	1/1	1/1
Nagoya	ASD	ASP057	Female	1/1	1/1	1/1	1/1	1/1
Nagoya	ASD	ASP058	Female	1/1	1/1	1/1	1/1	1/1
Nagoya	ASD	ASP059	Male	1/1	1/1	1/1	1/1	1/1
Nagoya	ASD	ASP060	Female	1/1	1/1	1/1	1/1	1/1
Nagoya	ASD	ASP061	Male	1/1	1/1	1/1	1/1	1/1
Nagoya	ASD	ASP062	Female	1/1	1/1	1/1	1/1	1/1
Nagoya	ASD	ASP063	Female	1/1	1/1	1/1	1/1	1/1
Nagoya	ASD	ASP064	Female	1/1	1/1	1/1	1/1	1/1
Nagoya	ASD	ASP065	Male	1/1	1/1	1/1	1/1	1/1
Nagoya	ASD	ASP066	Female	1/1	1/1	1/1	1/1	1/1
Nagoya	ASD	ASP067	Female	1/1	1/1	1/1	1/1	1/1
Nagoya	ASD	ASP068	Female	1/1	1/1	1/1	1/1	1/1
Nagoya	ASD	ASP069	Male	1/1	1/1	1/1	1/1	1/1
Nagoya	ASD	ASP070	Male	1/1	1/1	1/1	1/1	1/1
Nagoya	ASD	FP001	Male	1/1	1/1	1/1	1/1	1/1
Nagoya	ASD	FP002	Male	1/1	1/1	1/1	1/1	1/1
Nagoya	ASD	FP003	Male	1/1	1/1	1/1	1/1	1/1
Nagoya	ASD	FP004	Male	1/1	1/1	1/1	1/1	1/1
Nagoya	ASD	FP005	Female	1/1	1/1	1/1	1/1	1/1
Nagoya	ASD	FP006	Male	1/1	1/1	1/1	1/1	1/1
Nagoya	ASD	FP007	Male	1/1	1/1	1/1	1/1	1/1
Nagoya	ASD	FP008	Male	1/1	1/1	1/1	1/1	1/1
Nagoya	ASD	FP009	Male	1/1	1/1	1/1	1/1	1/1
Nagoya	ASD	FP010	Male	1/1	1/1	1/1	1/1	1/1
Nagoya	ASD	FP011	Male	1/1	1/1	1/1	1/1	1/1
Nagoya	ASD	FP012	Female	1/1	1/1	1/1	1/1	1/1
Nagoya	ASD	FP013	Male	1/1	1/1	1/1	1/1	1/1
Nagoya	ASD	FP014	Male	1/1	1/1	1/1	1/1	1/1
Nagoya	ASD	FP015	Female	1/1	1/1	1/1	1/1	1/1
Nagoya	ASD	FP016	Male	1/1	1/1	1/1	1/1	1/1
Nagoya	ASD	FP017	Male	1/1	1/1	1/1	1/1	1/1
Nagoya	ASD	FP018	Male	1/1	1/1	1/1	1/1	1/1
Nagoya	ASD	FP019	Male	1/1	1/1	1/1	1/1	1/1
Nagoya	ASD	FP020	Male	1/1	1/1	1/1	1/1	1/1
Nagoya	ASD	FP021	Male	1/1	1/1	1/1	1/1	1/1
Nagoya	ASD	FP022	Male	1/1	1/1	1/1	1/1	1/1
Nagoya	ASD	FP023	Male	1/1	1/1	1/1	1/1	1/1
Nagoya	ASD	FP024	Male	1/1	1/1	1/1	1/1	1/1
Nagoya	ASD	FP025	Male	1/1	1/1	1/1	1/1	1/1
Nagoya	ASD	FP026	Male	1/1	1/1	1/1	1/1	1/1
Nagoya	ASD	FP027	Male	1/1	1/1	1/1	1/1	1/1
Nagoya	ASD	FP028	Male	1/1	1/1	1/1	1/1	1/1
Nagoya	ASD	FP029	Male	1/1	1/1	1/1	1/1	1/1
Nagoya	ASD	FP030	Male	1/1	1/1	1/1	1/1	1/1
Nagoya	ASD	FP031	Male	1/1	1/1	1/1	1/1	1/1
Nagoya	ASD	FP033	Male	1/1	1/1	1/1	1/1	1/1
Nagoya	ASD	KP001	Male	1/1	1/1	1/1	1/1	1/1
Nagoya	ASD	KP002	Male	1/1	1/1	1/1	1/1	1/1
Nagoya	ASD	KP003	Male	1/1	1/1	1/1	1/1	1/1
Nagoya	ASD	KP004	Male	1/1	1/1	1/1	1/1	1/1
Nagoya	ASD	KP005	Male	1/1	1/1	1/1	1/1	1/1
Nagoya	ASD	KP006	Male	1/1	1/1	1/1	1/1	Undetermined
Nagoya	ASD	KP007	Male	1/1	1/1	1/1	1/1	1/1
Nagoya	ASD	KP008	Male	1/1	1/1	1/1	1/1	1/1
Nagoya	ASD	KP009	Male	1/1	1/1	1/1	1/1	1/1
Nagoya	ASD	KP010	Male	1/1	1/1	1/1	1/1	1/1
Nagoya	ASD	KP011	Female	1/1	1/1	1/1	1/1	1/1
Nagoya	ASD	KP012	Male	1/1	1/1	1/1	1/1	1/1
Nagoya	ASD	KP013	Male	1/1	1/1	1/1	1/1	1/1
Nagoya	ASD	KP014	Male	1/1	1/1	1/1	1/1	1/1
Nagoya	ASD	KP015	Female	1/1	1/1	1/1	1/1	1/1
Nagoya	ASD	KP016	Male	1/1	1/1	1/1	1/1	1/1
Nagoya	ASD	KP017	Male	1/1	1/1	1/1	1/1	1/1
Nagoya	ASD	KP018	Male	1/1	1/1	1/1	1/1	1/1
Nagoya	ASD	KP019	Male	1/1	1/1	1/1	1/1	1/1
Nagoya	ASD	KP021	Male	1/1	1/1	1/1	1/1	1/1
Nagoya	ASD	KP022	Male	1/1	1/1	1/1	1/1	1/1
Nagoya	ASD	KP023	Male	1/1	1/1	1/1	1/1	1/1
Nagoya	ASD	KP025	Male	1/1	1/1	1/1	1/1	1/1
Nagoya	ASD	KP026	Male	1/1	1/1	1/1	1/1	1/1
Nagoya	ASD	KP027	Female	1/1	1/1	1/1	1/1	1/1
Nagoya	ASD	KP029	Male	1/1	1/1	1/1	1/1	1/1
Nagoya	ASD	KP030	Male	1/1	1/1	1/1	1/1	1/1
Nagoya	ASD	KP031	Female	1/1	1/1	1/1	1/1	1/1
Nagoya	ASD	KP032	Male	1/1	1/1	1/1	1/1	1/1
Nagoya	ASD	KP034	Female	1/1	1/1	1/1	1/1	1/1
Nagoya	ASD	KP035	Male	1/1	1/1	1/1	1/1	1/1
Nagoya	ASD	KP036	Male	1/1	1/1	1/1	1/1	1/1
Nagoya	ASD	KP037	Male	1/1	1/1	1/1	1/1	1/1
Nagoya	ASD	KP038	Male	1/1	1/1	1/1	1/1	1/1
Nagoya	ASD	KP039	Male	1/1	1/1	1/1	1/1	1/1
Nagoya	ASD	KP040	Male	1/1	1/1	1/1	1/1	1/1
Nagoya	ASD	KP041	Female	1/1	1/1	1/1	1/1	1/1
Nagoya	ASD	KP043	Male	1/1	1/1	1/1	1/1	1/1
Nagoya	ASD	KP044	Male	1/1	1/1	1/1	1/1	1/1
Nagoya	ASD	KP045	Male	1/1	1/1	1/1	1/1	1/1
Nagoya	ASD	KP046	Male	1/1	1/1	1/1	1/1	1/1
Nagoya	ASD	KP048	Male	1/1	1/1	1/1	1/1	1/1
Nagoya	ASD	KP050	Male	1/1	1/1	1/1	1/1	1/1
Nagoya	ASD	KP051	Male	1/1	1/1	1/1	1/1	1/1
Nagoya	ASD	KP054	Female	1/1	1/1	1/1	1/1	1/1
Nagoya	ASD	KP055	Male	1/1	1/1	1/1	1/1	1/1
Nagoya	ASD	KP057	Male	1/1	1/1	1/1	1/1	1/1
Nagoya	ASD	KP058	Male	1/1	1/1	1/1	1/1	1/1
Nagoya	ASD	KP060	Male	1/1	1/1	1/1	1/1	1/1
Nagoya	ASD	KP061	Male	1/1	1/1	1/1	1/1	1/1
Nagoya	ASD	KP063	Male	1/1	1/1	1/1	1/1	1/1
Nagoya	ASD	KP065	Male	1/1	1/1	1/1	1/1	1/1
Nagoya	ASD	KP066	Male	1/1	1/1	1/1	1/1	1/1
Nagoya	ASD	KP067	Male	1/1	1/1	1/1	1/1	1/1
Nagoya	ASD	KP068	Male	1/1	1/1	1/1	1/1	1/1
Nagoya	ASD	KP069	Male	1/1	1/1	1/1	1/1	1/1
Nagoya	ASD	KP071	Male	1/1	1/1	1/1	1/1	1/1
Nagoya	ASD	KP072	Male	1/1	1/1	1/1	1/1	1/1
Nagoya	ASD	KP073	Male	1/1	1/1	1/1	1/1	1/1
Nagoya	ASD	KP074	Male	1/1	1/1	1/1	1/1	1/1
Nagoya	ASD	KP075	Female	1/1	1/1	1/1	1/1	1/1
Nagoya	ASD	KP076	Male	1/1	1/1	1/1	1/1	1/1
Nagoya	ASD	KP077	Male	1/1	1/1	1/1	1/1	1/1
Nagoya	ASD	KP078	Male	1/1	1/1	1/1	1/1	1/1
Nagoya	ASD	KP079	Male	1/1	1/1	1/1	1/1	1/1
Nagoya	ASD	KP080	Female	1/1	1/1	1/1	1/1	1/1
Nagoya	ASD	KP081	Male	1/1	1/1	1/1	1/1	1/1
Nagoya	ASD	KP082	Male	1/1	Undetermined	1/1	1/1	1/1
Nagoya	ASD	KP084	Male	1/1	1/1	1/1	1/1	1/1
Nagoya	ASD	KP085	Male	1/1	1/1	1/1	1/1	1/1
Nagoya	ASD	KP086	Female	1/1	1/1	1/1	1/1	1/1
Nagoya	ASD	KP087	Male	1/1	1/1	1/1	1/1	1/1
Nagoya	ASD	KP088	Female	1/1	1/1	1/1	1/1	1/1
Nagoya	ASD	KP089	Male	1/1	1/1	1/1	1/1	1/1
Nagoya	ASD	KP091	Male	1/1	1/1	1/1	1/1	1/1
Nagoya	ASD	KP092	Male	1/1	1/1	1/1	1/1	1/1
Nagoya	ASD	KP093	Male	1/1	1/1	1/1	1/1	1/1
Nagoya	ASD	KP094	Male	1/1	1/1	1/1	1/1	1/1
Nagoya	ASD	KP095	Female	1/1	1/1	1/1	1/1	1/1
Nagoya	ASD	NP001	Male	1/1	1/1	1/1	1/1	1/1
Nagoya	ASD	NP002	Male	1/1	1/1	1/1	1/1	1/1
Nagoya	ASD	NP003	Female	1/1	1/1	1/1	1/1	1/1
Nagoya	ASD	NP004	Male	1/1	1/1	1/1	1/1	1/1
Nagoya	ASD	NP005	Female	1/1	1/1	1/1	1/1	1/1
Nagoya	ASD	NP006	Male	1/1	1/1	1/1	1/1	1/1
Nagoya	ASD	NP007	Male	1/1	1/1	1/2	1/1	1/1
Nagoya	ASD	NP008	Male	1/1	1/1	1/1	1/1	1/1
Nagoya	ASD	NP009	Male	1/1	1/1	1/1	1/1	1/1
Nagoya	ASD	NP010	Male	1/1	1/1	1/1	1/1	1/1
Nagoya	ASD	NP012	Male	1/1	1/1	1/1	1/1	1/1
Nagoya	ASD	NP013	Male	1/1	1/1	1/1	1/1	1/1
Nagoya	ASD	NP014	Male	1/1	1/1	1/1	1/1	1/1
Nagoya	ASD	NP015	Female	1/1	1/1	1/1	1/1	1/1
Nagoya	ASD	NP016	Female	1/1	1/1	1/1	1/1	1/1
Nagoya	ASD	NP020	Male	1/1	1/1	1/1	1/1	1/1
Nagoya	ASD	NP021	Male	1/1	1/1	1/1	1/1	1/1
Nagoya	ASD	NP022	Female	1/1	1/1	1/1	1/1	1/1
Nagoya	ASD	NP023	Male	1/1	1/1	1/1	1/1	1/1
Nagoya	ASD	NP024	Male	1/1	1/1	1/1	1/1	1/1
Nagoya	ASD	NP027	Male	1/1	1/1	1/1	1/1	1/1
Nagoya	ASD	NP028	Female	1/1	1/1	1/1	1/1	1/1
Nagoya	ASD	NP029	Male	1/1	1/1	1/1	1/1	1/1
Nagoya	ASD	NP030	Male	1/1	1/1	1/1	1/1	1/1
Nagoya	ASD	NP031	Male	1/1	1/1	1/1	1/1	1/1
Nagoya	ASD	NP032	Male	1/1	Undetermined	1/1	1/1	1/1
Nagoya	ASD	NP033	Male	1/1	1/1	1/1	1/1	1/1
Nagoya	ASD	NP034	Male	1/1	1/1	1/1	1/1	1/1
Nagoya	ASD	NP038	Male	1/1	1/1	1/1	1/1	1/1
Nagoya	ASD	NP039	Male	1/1	1/1	1/1	1/1	1/1
Nagoya	ASD	NP040	Male	1/1	1/1	1/1	1/1	1/1
Nagoya	ASD	NP041	Female	1/1	1/1	1/1	1/1	1/1
Nagoya	ASD	NP042	Female	1/1	1/1	1/1	1/1	1/1
Nagoya	ASD	NP043	Male	1/1	1/1	1/1	1/1	1/1
Nagoya	ASD	NP044	Male	1/1	1/1	1/1	1/1	1/1
Nagoya	ASD	NP045	Female	1/1	1/1	1/1	1/1	1/1
Nagoya	ASD	NP050	Male	1/1	1/1	1/1	1/1	1/1
Nagoya	ASD	NP051	Male	1/1	1/1	1/1	1/1	1/1
Nagoya	ASD	NP052	Male	1/1	1/1	1/1	1/1	1/1
Nagoya	ASD	NP053	Female	1/1	1/1	1/1	1/1	1/1
Nagoya	ASD	NP054	Male	1/1	1/1	1/1	1/1	1/1
Nagoya	ASD	NP056	Male	1/1	1/1	1/1	1/1	1/1
Nagoya	ASD	NP058	Male	1/1	1/1	1/1	1/1	1/1
Nagoya	ASD	NP060	Male	1/1	1/1	1/1	1/1	1/1
Nagoya	ASD	NP062	Female	1/1	1/1	1/1	1/1	1/1
Nagoya	ASD	NP063	Male	1/1	1/1	1/1	1/1	1/1
Nagoya	ASD	NP064	Male	1/1	1/1	1/1	1/1	1/1
Nagoya	ASD	NP065	Female	1/1	1/1	1/1	1/1	1/1
Nagoya	ASD	NP066	Male	1/1	1/1	1/1	1/1	1/1
Nagoya	ASD	NP067	Male	1/1	1/1	1/1	1/1	1/1
Nagoya	ASD	NP068	Male	1/1	1/1	1/1	1/1	1/1
Nagoya	ASD	NP069	Male	1/1	1/1	1/1	1/1	1/1
Nagoya	ASD	NP070	Male	1/1	1/1	1/1	1/1	1/1
Nagoya	ASD	NP071	Male	1/1	1/1	1/1	Undetermined	1/1
Nagoya	ASD	NP072	Male	1/1	1/1	1/1	1/1	1/1
Nagoya	ASD	NP079	Male	1/1	1/1	1/1	1/1	1/1
Nagoya	ASD	NP080	Male	1/1	1/1	1/1	1/1	1/1
Nagoya	ASD	NP081	Female	1/1	1/1	1/1	1/1	1/1
Nagoya	ASD	NP083	Male	1/1	1/1	1/1	1/1	1/1
Nagoya	ASD	NP084	Male	1/1	1/1	1/1	1/1	1/1
Nagoya	ASD	NP085	Male	1/1	1/1	1/1	1/1	1/1
Nagoya	ASD	NP086	Female	1/1	1/1	1/1	1/1	1/1
Nagoya	ASD	NP087	Male	1/1	1/1	1/1	1/1	1/1
Nagoya	ASD	NP089	Female	1/1	1/1	1/1	1/1	1/1
Nagoya	ASD	NP092	Male	1/1	1/1	1/1	1/1	1/1
Nagoya	ASD	NP094	Male	1/1	1/1	1/1	1/1	1/1
Nagoya	ASD	NP095	Male	1/1	1/1	1/1	1/1	1/1
Nagoya	ASD	NP096	Male	1/1	1/1	1/1	1/1	1/1
Nagoya	ASD	NP098	Female	1/1	1/1	1/1	1/1	1/1
Nagoya	ASD	NP099	Male	1/1	1/1	1/1	1/1	1/1
Nagoya	ASD	NP100	Male	Undetermined	Undetermined	Undetermined	Undetermined	Undetermined
Nagoya	ASD	NP101	Male	1/1	1/1	1/1	1/1	1/1
Nagoya	ASD	NP102	Female	1/1	1/1	1/1	1/1	1/1
Nagoya	ASD	NP104	Male	1/1	1/1	1/1	1/1	1/1
Nagoya	ASD	NP105	Female	1/1	1/1	1/1	1/1	1/1
Nagoya	ASD	NP106	Female	1/1	1/1	1/1	1/1	1/1
Nagoya	ASD	NP107	Male	1/1	1/1	1/1	1/1	1/1
Nagoya	ASD	NP108	Female	1/1	1/1	1/1	1/1	1/1
Nagoya	ASD	NP109	Male	1/1	1/1	1/1	1/1	1/1
Nagoya	ASD	NP110	Male	1/1	1/1	1/1	1/1	1/1
Nagoya	ASD	NP113	Female	1/1	1/1	1/1	1/1	1/1
Nagoya	ASD	NP114	Male	1/1	1/1	1/1	1/1	1/1
Nagoya	ASD	NP115	Male	1/1	1/1	1/1	1/1	1/1
Nagoya	ASD	NP116	Male	1/1	1/1	1/1	1/1	1/1
Nagoya	ASD	NP117	Male	1/1	1/1	1/1	1/1	1/1
Nagoya	ASD	NP118	Female	1/1	1/2	1/1	1/1	1/1
Nagoya	ASD	NP119	Male	1/1	1/1	1/1	1/1	1/1
Nagoya	ASD	NP120	Female	1/1	1/1	1/1	1/1	1/1
Nagoya	ASD	NP121	Male	1/1	1/1	1/1	1/1	1/1
Nagoya	ASD	NP122	Male	1/1	1/1	1/1	1/1	1/1
Nagoya	ASD	NP123	Male	1/1	1/1	1/1	1/1	1/1
Nagoya	ASD	NP124	Male	1/1	1/1	1/1	1/1	1/1
Nagoya	ASD	NP126	Male	1/1	1/1	1/1	1/1	1/1
Nagoya	ASD	NP127	Male	1/1	1/1	1/1	1/1	1/1
Nagoya	ASD	NP128	Male	1/1	1/1	1/1	1/1	1/1
Nagoya	ASD	NP129	Male	1/1	1/1	1/1	1/1	1/1
Nagoya	ASD	NP131	Male	1/1	1/1	1/1	1/1	1/1
Nagoya	ASD	NP133	Male	1/1	1/1	1/1	1/1	1/1
Nagoya	ASD	NP134	Female	1/1	1/1	1/1	1/1	1/1
Nagoya	ASD	NP135	Male	1/1	1/1	1/1	1/1	1/1
Nagoya	ASD	NP137	Female	1/1	1/1	1/1	1/1	1/1
Nagoya	ASD	NP138	Male	1/1	1/1	1/1	1/1	1/1
Nagoya	ASD	NP140	Male	1/1	1/1	1/1	1/1	1/1
Nagoya	ASD	NP141	Male	1/1	1/1	1/1	1/1	1/1
Nagoya	ASD	NP142	Male	1/1	1/1	1/1	1/1	1/1
Nagoya	ASD	NP143	Female	1/1	1/1	1/1	1/1	1/1
Nagoya	ASD	NP144	Male	1/1	1/1	1/1	1/1	1/1
Nagoya	ASD	NP146	Male	1/1	1/1	1/1	1/1	1/1
Nagoya	ASD	NP147	Male	1/1	1/1	1/1	1/1	1/1
Nagoya	ASD	NP148	Female	1/1	1/1	1/1	1/1	1/1
Nagoya	ASD	NP149	Female	1/1	1/1	1/1	1/1	1/1
Nagoya	ASD	NP151	Female	1/1	1/1	1/1	1/1	1/1
Nagoya	ASD	NP152	Male	1/1	1/1	1/1	1/1	1/1
Nagoya	ASD	NP154	Male	1/1	1/1	1/1	1/1	1/1
Nagoya	ASD	NP155	Female	1/1	1/1	1/1	1/1	1/1
Nagoya	ASD	NP157	Male	1/1	1/1	1/1	1/1	1/1
Nagoya	ASD	NP158	Male	1/1	1/1	1/1	1/1	1/1
Nagoya	ASD	NP161	Male	Undetermined	1/1	1/1	1/1	1/1
Nagoya	ASD	NP162	Male	1/1	1/1	1/1	1/1	1/1
Nagoya	ASD	NP163	Female	1/1	1/1	1/1	1/1	1/1
Nagoya	ASD	NP164	Female	1/1	1/1	1/1	1/1	1/1
Nagoya	ASD	NP166	Male	1/1	1/1	1/1	1/1	1/1
Nagoya	ASD	NP167	Male	1/1	1/1	1/1	1/1	1/1
Nagoya	ASD	NP170	Male	1/1	1/1	1/1	1/1	1/1
Nagoya	ASD	NP171	Male	1/1	1/1	1/1	1/1	1/1
Nagoya	ASD	NP172	Female	1/1	1/1	1/1	1/1	1/1
Nagoya	ASD	NP173	Male	1/1	1/1	1/1	1/1	1/1
Nagoya	ASD	NP178	Male	1/1	1/1	1/1	1/1	1/1
Nagoya	ASD	NP179	Male	1/1	1/1	1/1	1/1	1/1
Nagoya	ASD	NP180	Male	1/1	1/1	1/1	1/1	1/1
Nagoya	ASD	YP001	Male	1/1	1/1	1/1	1/1	1/1
Nagoya	ASD	YP002	Male	1/1	1/1	1/1	1/1	1/1
Nagoya	ASD	YP003	Male	1/1	1/1	1/1	1/1	1/1
Nagoya	ASD	YP004	Male	1/1	1/1	1/1	1/1	1/1
Nagoya	ASD	YP005	Female	1/1	1/1	1/1	1/1	1/1
Nagoya	ASD	YP006	Male	1/1	1/1	1/1	1/1	1/1
Nagoya	ASD	YP014	Male	1/1	1/1	1/1	1/1	1/1
Nagoya	ASD	YP016	Male	1/1	1/1	1/1	1/1	1/1
Niigata	Control	1	Male	1/1	1/1	1/1	1/1	1/1
Niigata	Control	2	Male	1/1	1/1	1/1	1/1	1/1
Niigata	Control	3	Female	1/1	1/1	1/1	1/1	1/1
Niigata	Control	4	Female	1/1	1/1	1/1	1/1	1/1
Niigata	Control	5	Male	1/1	1/1	1/1	1/1	1/1
Niigata	Control	6	Male	1/1	1/1	1/1	1/1	1/1
Niigata	Control	7	Male	1/1	1/1	1/1	1/1	1/1
Niigata	Control	8	Male	1/1	1/1	1/1	1/1	1/1
Niigata	Control	9	Male	1/1	1/1	1/1	1/1	1/1
Niigata	Control	10	Male	1/1	1/1	1/1	1/1	1/1
Niigata	Control	19	Male	1/1	1/1	1/1	1/1	1/1
Niigata	Control	20	Male	1/1	1/1	1/1	1/1	Undetermined
Niigata	Control	189	Male	1/1	1/1	1/1	1/1	1/1
Niigata	Control	190	Male	1/1	1/1	1/1	1/1	1/1
Niigata	Control	193	Male	1/1	1/1	1/1	1/1	1/1
Niigata	Control	194	Male	1/1	1/1	1/1	1/1	1/1
Niigata	Control	195	Male	1/1	1/1	1/1	1/1	1/1
Niigata	Control	196	Male	1/1	1/1	1/1	1/1	1/1
Niigata	Control	197	Male	1/1	1/1	1/1	1/1	1/1
Niigata	Control	198	Male	1/1	1/1	1/1	1/1	1/1
Niigata	Control	200	Male	1/1	1/1	1/1	1/1	1/1
Niigata	Control	202	Female	1/1	1/1	1/1	1/1	1/1
Niigata	Control	229	Female	1/1	1/1	1/1	1/1	1/1
Niigata	Control	230	Female	1/1	1/1	1/1	1/1	1/1
Niigata	Control	231	Male	1/1	1/1	1/1	1/1	1/1
Niigata	Control	232	Female	1/1	1/1	1/1	1/1	1/1
Niigata	Control	233	Male	1/1	1/1	1/1	1/1	1/1
Niigata	Control	234	Male	1/1	1/1	1/1	1/1	1/1
Niigata	Control	236	Male	1/1	1/1	1/1	1/1	1/1
Niigata	Control	1028	Male	1/1	1/1	1/1	1/1	1/1
Niigata	Control	1029	Male	1/1	1/1	1/1	1/1	1/1
Niigata	Control	1030	Male	1/1	1/1	1/1	1/1	1/1
Niigata	Control	1031	Male	1/1	1/1	1/1	1/1	1/1
Niigata	Control	1032	Male	1/1	1/1	1/1	1/1	1/1
Niigata	Control	1033	Male	1/1	1/1	1/1	1/1	1/1
Niigata	Control	1034	Male	1/1	1/1	1/1	1/1	1/1
Niigata	Control	1035	Male	1/1	1/1	1/1	1/1	1/1
Niigata	Control	1036	Male	1/1	1/1	1/1	1/1	1/1
Niigata	Control	1037	Male	1/1	1/1	1/1	1/1	1/1
Niigata	Control	1038	Male	1/1	1/1	1/1	1/1	1/1
Niigata	Control	1039	Male	1/1	1/1	1/1	1/1	1/1
Niigata	Control	1040	Male	1/1	1/1	1/1	1/1	1/1
Niigata	Control	1041	Male	1/1	1/1	1/1	1/1	1/1
Niigata	Control	1042	Male	1/1	1/1	1/1	1/1	1/2
Niigata	Control	1043	Male	1/1	1/1	1/1	1/1	1/1
Niigata	Control	1044	Male	1/1	1/1	1/1	1/1	1/1
Niigata	Control	1045	Male	1/1	1/1	1/1	1/1	1/1
Niigata	Control	1046	Male	1/1	1/1	1/1	1/1	1/1
Niigata	Control	1047	Male	1/1	1/1	1/1	1/1	1/1
Niigata	Control	1048	Male	1/1	1/1	1/1	1/1	1/1
Niigata	Control	1049	Female	1/1	1/1	1/1	1/1	1/1
Niigata	Control	1050	Female	1/1	1/1	1/1	1/1	1/1
Niigata	Control	1051	Female	1/1	1/1	1/1	1/1	1/1
Niigata	Control	1052	Male	1/1	1/1	1/1	1/1	1/1
Niigata	Control	1054	Male	1/1	1/1	1/1	1/1	1/1
Niigata	Control	1055.1	Female	1/1	1/1	1/1	1/1	1/1
Niigata	Control	1061	Male	1/1	1/1	1/1	1/1	1/1
Niigata	Control	1062	Male	1/1	1/1	1/1	1/1	1/1
Niigata	Control	1063	Male	1/1	1/1	1/1	1/1	1/1
Niigata	Control	1064	Female	1/1	1/1	1/1	1/1	1/1
Niigata	Control	1065	Male	1/1	1/1	1/1	1/1	1/1
Niigata	Control	1066	Male	1/1	1/1	1/1	1/1	1/1
Niigata	Control	1067	Male	1/1	1/1	1/1	1/1	1/1
Niigata	Control	1068	Male	1/1	1/1	1/1	1/1	1/1
Niigata	Control	1069	Male	1/1	1/1	1/1	1/1	1/1
Niigata	Control	1070	Female	1/1	1/1	1/1	1/1	1/1
Niigata	Control	1071	Female	1/1	1/1	1/1	1/1	1/1
Niigata	Control	1072	Female	1/1	1/1	1/1	1/1	1/1
Niigata	Control	1073	Male	1/1	1/1	1/1	1/1	1/1
Niigata	Control	1074	Female	1/1	1/1	1/1	1/1	1/1
Niigata	Control	1075	Female	1/1	1/1	1/1	1/1	1/1
Niigata	Control	1076	Male	1/1	1/1	1/1	1/1	1/1
Niigata	Control	1077	Female	1/1	1/1	1/1	1/1	1/1
Niigata	Control	1078	Female	1/1	1/1	1/1	1/1	1/1
Niigata	Control	1079	Male	1/1	1/1	1/1	1/1	1/1
Niigata	Control	1080	Female	1/1	1/1	1/1	1/1	1/1
Niigata	Control	1081	Male	1/1	1/1	1/1	1/1	1/1
Niigata	Control	1082	Male	1/1	1/1	1/1	1/1	1/1
Niigata	Control	1083	Male	1/1	1/1	1/1	1/1	1/1
Niigata	Control	1084	Male	1/1	1/1	1/1	1/1	1/1
Niigata	Control	1085	Male	1/1	1/1	1/1	1/1	1/1
Niigata	Control	1086	Male	1/1	1/1	1/1	1/1	1/1
Niigata	Control	1087	Male	1/1	1/1	1/1	1/1	1/1
Niigata	Control	1088	Female	1/1	1/1	1/1	1/1	1/1
Niigata	Control	1089	Female	1/1	1/1	1/1	1/1	1/1
Niigata	Control	1091	Female	1/1	1/1	1/1	1/1	Undetermined
Niigata	Control	1092	Male	1/1	1/1	1/1	1/1	1/1
Niigata	Control	1093	Female	1/1	1/1	1/1	1/1	1/1
Niigata	Control	1094	Female	1/1	1/1	1/1	1/1	1/1
Niigata	Control	1095	Female	1/1	1/1	1/1	1/1	1/1
Niigata	Control	1096	Female	1/1	1/1	1/1	1/1	1/1
Niigata	Control	1097	Female	1/1	1/1	1/1	1/1	1/1
Niigata	Control	1098	Female	1/1	1/1	1/1	1/1	1/1
Niigata	Control	1099	Female	1/1	1/1	1/1	1/1	1/1
Niigata	Control	1100	Male	1/1	1/1	1/1	1/1	1/1
Niigata	Control	1101	Male	1/1	1/1	1/1	1/1	1/1
Niigata	Control	1102	Female	1/1	1/1	1/1	1/1	1/1
Niigata	Control	1103	Male	1/1	1/1	1/1	1/1	1/1
Niigata	Control	1104	Male	1/1	1/1	1/1	1/1	1/1
Niigata	Control	1105	Female	1/1	1/1	1/1	1/1	1/1
Niigata	Control	1106	Female	1/1	1/1	1/1	1/1	1/1
Niigata	Control	1107	Female	1/1	1/1	1/1	1/1	1/1
Niigata	Control	1108	Male	1/1	1/1	1/1	1/1	1/1
Niigata	Control	1110	Male	1/1	1/1	1/1	1/1	1/1
Niigata	Control	1111	Male	1/1	1/1	1/1	1/1	1/1
Niigata	Control	1112	Male	1/1	1/1	1/1	1/1	1/1
Niigata	Control	1113	Male	1/1	1/1	1/1	1/1	1/1
Niigata	Control	1114	Male	1/1	1/1	1/1	1/1	1/1
Niigata	Control	1115	Male	1/1	1/1	1/1	1/1	1/1
Niigata	Control	1116	Male	1/1	1/1	1/1	1/1	1/1
Niigata	Control	1117	Male	1/1	1/1	1/1	1/1	1/1
Niigata	Control	1118	Male	1/1	1/1	1/1	1/1	1/1
Niigata	Control	1119	Male	1/1	1/1	1/1	1/1	1/1
Niigata	Control	1120	Male	1/1	1/1	1/1	1/1	1/1
Niigata	Control	1121	Male	1/1	1/1	1/1	1/1	1/1
Niigata	Control	1122	Male	1/1	1/1	1/1	1/1	1/1
Niigata	Control	1123	Female	1/1	1/1	1/1	1/1	1/1
Niigata	Control	1124	Male	1/1	1/1	1/1	1/1	1/1
Niigata	Control	1125	Male	1/1	1/1	1/1	1/1	1/1
Niigata	Control	1126	Male	1/1	1/1	1/1	1/1	1/1
Niigata	Control	1127	Male	1/1	1/1	1/1	1/1	1/1
Niigata	Control	1128	Male	1/1	1/1	1/1	1/1	1/1
Niigata	Control	1129	Male	1/1	1/1	1/1	1/1	1/1
Niigata	Control	1130	Female	1/1	1/1	1/1	1/1	1/1
Niigata	Control	1131	Male	1/1	1/1	1/1	1/1	1/1
Niigata	Control	1132	Male	1/1	1/1	1/1	1/1	1/1
Niigata	Control	1133	Male	1/1	1/1	1/1	1/1	1/1
Niigata	Control	1134	Male	1/1	1/1	1/1	1/1	1/1
Niigata	Control	1135	Female	1/1	1/1	1/1	1/1	1/1
Niigata	Control	1136	Male	1/1	1/1	1/1	1/1	1/1
Niigata	Control	1137	Male	1/1	1/1	1/1	1/1	1/1
Niigata	Control	1138	Male	1/1	1/1	1/1	1/1	1/1
Niigata	Control	1139	Male	1/1	1/1	1/1	1/1	1/1
Niigata	Control	1140	Male	1/1	1/1	1/1	1/1	1/1
Niigata	Control	1141	Male	1/1	1/1	1/1	1/1	1/1
Niigata	Control	1142	Male	1/1	1/1	1/1	1/1	1/1
Niigata	Control	1143	Male	1/1	1/1	1/1	1/1	1/1
Niigata	Control	1144	Male	1/1	1/1	1/1	1/1	1/1
Niigata	Control	1145	Male	1/1	1/1	1/1	1/1	1/1
Niigata	Control	1146	Male	1/1	1/1	1/1	1/1	1/1
Niigata	Control	1147	Male	1/1	1/1	1/1	1/1	1/1
Niigata	Control	1148	Male	1/1	1/1	1/1	1/1	1/1
Niigata	Control	1149	Male	1/1	1/1	1/1	1/1	1/1
Niigata	Control	1150	Male	1/1	1/1	1/1	1/1	1/1
Niigata	Control	1151	Male	1/1	1/1	1/1	1/1	1/1
Niigata	Control	1152	Male	1/1	1/1	1/1	1/1	1/1
Niigata	Control	1153	Male	1/1	1/1	1/1	1/1	1/1
Niigata	Control	1154	Male	1/1	1/1	1/1	1/1	1/1
Niigata	Control	1155	Male	1/1	1/1	1/1	1/1	1/1
Niigata	Control	1156	Male	1/1	1/1	1/1	1/1	1/1
Niigata	Control	1157	Male	1/1	1/1	1/1	1/1	1/1
Niigata	Control	1158	Male	1/1	1/1	1/1	1/1	1/1
Niigata	Control	1159	Male	1/1	1/1	1/1	1/1	1/1
Niigata	Control	1160	Male	1/1	1/1	1/1	1/1	1/1
Niigata	Control	1161	Male	1/1	1/1	1/1	1/1	1/1
Niigata	Control	1162	Male	1/1	1/1	1/1	1/1	1/1
Niigata	Control	1163	Male	1/1	1/1	1/1	1/1	1/1
Niigata	Control	1164	Male	1/1	1/1	1/1	1/1	1/1
Niigata	Control	1165	Male	1/1	1/1	1/1	1/1	1/1
Niigata	Control	1166	Male	1/1	1/1	1/1	1/1	1/1
Niigata	Control	1167	Male	1/1	1/1	1/1	1/1	1/1
Niigata	Control	1168	Male	1/1	1/1	1/1	1/1	1/1
Niigata	Control	1169	Male	1/1	1/1	1/1	1/1	1/1
Niigata	Control	1170	Male	1/1	1/1	1/1	1/1	1/1
Niigata	Control	1171	Female	1/1	1/1	1/1	1/1	1/1
Niigata	Control	1172	Male	1/1	1/1	1/1	1/1	1/1
Niigata	Control	1173	Male	1/1	1/1	1/1	1/1	1/1
Niigata	Control	1174	Male	1/1	1/1	1/1	1/1	1/1
Niigata	Control	1175	Male	1/1	1/1	1/1	1/1	1/1
Niigata	Control	1177	Male	1/1	1/1	1/1	1/1	1/1
Niigata	Control	1178	Male	1/1	1/1	1/1	1/1	1/1
Niigata	Control	1179	Male	1/1	1/1	1/1	1/1	1/1
Niigata	Control	1180	Male	1/1	1/1	1/1	1/1	1/1
Niigata	Control	1181	Male	1/1	1/1	1/1	1/1	1/1
Niigata	Control	1182	Male	1/1	1/1	1/1	1/1	1/1
Niigata	Control	1183	Male	1/1	1/1	Undetermined	1/1	Undetermined
Niigata	Control	1184	Male	1/1	1/1	1/1	1/1	1/1
Niigata	Control	1185	Male	1/1	1/1	1/1	1/1	1/1
Niigata	Control	1186	Male	1/1	1/1	1/1	1/1	1/1
Niigata	Control	1187	Male	1/1	1/1	1/1	1/1	1/1
Niigata	Control	1188	Male	1/1	1/1	1/1	1/1	1/1
Niigata	Control	1189	Male	1/1	1/1	1/1	1/1	1/1
Niigata	Control	1190	Male	1/1	1/1	1/1	1/1	1/1
Niigata	Control	1191	Male	1/1	1/1	1/1	1/1	1/1
Niigata	Control	1192	Female	1/1	1/1	1/1	1/1	1/1
Niigata	Control	1193	Male	1/1	1/1	1/1	1/1	1/1
Niigata	Control	1194	Male	1/1	1/1	1/1	1/1	1/1
Niigata	Control	1195	Male	1/1	1/1	1/1	1/1	1/1
Niigata	Control	1196	Male	1/1	1/1	1/1	1/1	1/1
Niigata	Control	1197	Male	1/1	1/1	1/1	1/1	1/1
Niigata	Control	1198	Male	1/1	1/1	1/1	1/1	1/1
Niigata	Control	1199	Male	1/1	1/1	1/1	1/1	1/1
Niigata	Control	1200	Female	1/1	1/1	1/1	1/1	1/1
Niigata	Control	1201	Male	1/1	1/1	1/1	1/1	1/1
Niigata	Control	1202	Male	1/1	1/1	1/1	1/1	1/1
Niigata	Control	1203	Male	1/1	1/1	1/1	1/1	1/1
Niigata	Control	1204	Male	1/1	1/1	1/1	1/1	1/1
Niigata	Control	1205	Male	1/1	1/1	1/1	1/1	1/1
Niigata	Control	1206	Male	1/1	1/1	1/1	1/1	1/1
Niigata	Control	1207	Male	1/1	1/1	1/1	1/1	1/1
Niigata	Control	1208	Male	1/1	1/1	1/1	1/1	1/1
Niigata	Control	1209	Male	1/1	1/1	1/1	1/1	1/1
Niigata	Control	1210	Male	1/1	1/1	1/1	1/1	1/1
Niigata	Control	1211	Male	1/1	1/1	1/1	1/1	1/1
Niigata	Control	1212	Male	1/1	1/1	1/1	1/1	1/1
Niigata	Control	1213	Male	1/1	1/1	1/1	1/1	1/1
Niigata	Control	1214	Male	1/1	1/1	1/1	Undetermined	1/1
Niigata	Control	1215	Male	1/1	1/1	1/1	1/1	1/1
Niigata	Control	1216	Male	1/1	1/1	1/1	1/1	1/1
Niigata	Control	1217	Male	1/1	1/1	1/1	1/1	1/1
Niigata	Control	1218	Male	1/1	1/1	1/1	1/1	1/1
Niigata	Control	1219	Male	1/1	1/1	1/1	1/1	1/1
Niigata	Control	1220	Male	1/1	1/1	1/1	1/1	1/1
Niigata	Control	1221	Male	1/1	1/1	1/1	1/1	1/1
Niigata	Control	1222	Male	1/1	1/1	1/1	1/1	1/1
Niigata	Control	1223	Male	1/1	1/1	1/1	1/1	1/1
Niigata	Control	1224	Male	1/1	1/1	1/1	1/1	1/1
Niigata	Control	1225	Male	1/1	1/1	1/1	1/1	1/1
Niigata	Control	1226	Male	1/1	1/1	1/1	1/1	1/1
Niigata	Control	1227	Male	1/1	1/1	Undetermined	1/1	1/1
Niigata	Control	1228	Male	1/1	1/1	1/1	Undetermined	1/1
Niigata	Control	1229	Male	1/1	1/1	1/1	1/1	1/1
Niigata	Control	1230	Male	1/1	1/1	1/1	1/1	1/1
Niigata	Control	1231	Male	1/1	1/1	1/1	1/1	1/1
Niigata	Control	1232	Male	1/1	1/1	1/1	1/1	1/1
Niigata	Control	1233	Male	1/1	1/1	1/1	1/1	1/1
Niigata	Control	1234	Male	1/1	1/1	1/1	1/1	1/1
Niigata	Control	1235	Female	1/1	1/1	1/1	1/1	1/1
Niigata	Control	1236	Male	1/1	1/1	1/1	1/1	1/1
Niigata	Control	1237	Male	1/1	1/1	1/1	1/1	1/1
Niigata	Control	1238	Male	1/1	1/1	1/1	1/1	1/1
Niigata	Control	1239	Female	1/1	1/1	1/1	1/1	1/1
Niigata	Control	1240	Male	1/1	1/1	1/1	1/1	1/1
Niigata	Control	1241	Male	1/1	1/1	1/1	1/1	1/1
Niigata	Control	1242	Female	1/1	1/1	1/1	1/1	1/1
Niigata	Control	1243	Female	1/1	1/1	1/1	1/1	1/1
Niigata	Control	1244	Male	1/1	1/1	1/1	1/1	1/1
Niigata	Control	1245	Female	1/1	1/1	1/1	1/1	1/1
Niigata	Control	1246	Female	1/1	1/1	1/1	1/1	1/1
Niigata	Control	1247	Female	1/1	1/1	1/1	1/1	1/1
Niigata	Control	1248	Male	1/1	1/1	1/1	1/1	1/1
Niigata	Control	1249	Female	1/1	1/1	1/1	1/1	1/1
Niigata	Control	1250	Female	1/1	1/1	1/1	1/1	1/1
Niigata	Control	1251	Male	1/1	1/1	1/1	1/1	1/1
Niigata	Control	1252	Female	1/1	1/1	1/1	1/1	1/1
Niigata	Control	1253	Female	1/1	1/1	1/1	1/1	1/1
Niigata	Control	1254	Female	1/1	1/1	1/1	1/1	1/1
Niigata	Control	1255	Female	1/1	1/1	1/1	1/1	1/1
Niigata	Control	1256	Female	1/1	1/1	1/1	1/1	1/1
Niigata	Control	1257	Female	1/1	1/1	1/1	1/1	1/1
Niigata	Control	1258	Male	1/1	1/1	1/1	1/1	1/1
Niigata	Control	1259	Female	1/1	1/1	1/1	1/1	1/1
Niigata	Control	1260	Female	1/1	1/1	1/1	1/1	1/1
Niigata	Control	1261	Male	1/1	1/1	1/1	1/1	1/1
Niigata	Control	1262	Female	1/1	1/1	1/1	1/1	1/1
Niigata	Control	1263	Female	1/1	1/1	1/1	1/1	1/1
Niigata	Control	1264	Female	1/1	1/1	1/1	1/1	1/1
Niigata	Control	1265	Female	1/1	1/1	1/1	1/1	1/1
Niigata	Control	1266	Female	1/1	1/1	1/1	1/1	1/1
Niigata	Control	1267	Female	1/1	1/1	Undetermined	1/1	1/1
Niigata	Control	1268	Male	1/1	1/1	1/1	1/1	1/1
Niigata	Control	1269	Female	1/1	1/1	1/1	1/1	1/1
Niigata	Control	1270	Female	1/1	1/1	1/1	1/1	1/1
Niigata	Control	1271	Female	1/1	1/1	1/1	1/1	1/1
Niigata	Control	1272	Male	1/1	1/1	1/1	1/1	1/1
Niigata	Control	1273	Female	1/1	1/1	1/1	1/1	1/1
Niigata	Control	1274	Female	1/1	1/1	1/1	1/1	1/1
Niigata	Control	1275	Female	1/1	1/1	1/1	1/1	1/1
Niigata	Control	1276	Female	1/1	1/1	1/1	1/1	1/1
Niigata	Control	1277	Female	1/1	1/1	1/1	1/1	1/1
Niigata	Control	1278	Female	1/1	1/1	1/1	1/1	1/1
Niigata	Control	1279	Female	1/1	1/1	1/1	1/1	1/1
Niigata	Control	1280	Female	1/1	1/1	1/1	1/1	1/1
Niigata	Control	1281	Female	1/1	1/1	1/1	1/1	1/1
Niigata	Control	1282	Female	1/1	1/1	1/1	1/1	1/1
Niigata	Control	1283	Female	1/1	1/1	1/1	1/1	1/1
Niigata	Control	1284	Female	1/1	1/1	1/1	1/1	1/1
Niigata	Control	1285	Female	1/1	1/1	1/1	1/1	1/1
Niigata	Control	1286	Male	1/1	1/1	1/1	1/1	1/1
Niigata	Control	1287	Male	1/1	1/1	1/1	1/1	1/1
Niigata	Control	1288	Female	1/1	1/1	1/1	1/1	1/1
Niigata	Control	1289	Male	1/1	1/1	1/1	1/1	1/1
Niigata	Control	1290	Male	1/1	1/1	1/1	1/1	1/1
Niigata	Control	1291	Female	1/1	1/1	1/1	1/1	1/1
Niigata	Control	1292	Female	1/1	1/1	1/1	1/1	1/1
Niigata	Control	1293	Female	1/1	1/1	1/1	1/1	1/1
Niigata	Control	1294	Male	1/1	1/1	1/1	1/1	1/1
Niigata	Control	1295	Female	1/1	1/1	1/1	1/1	1/1
Niigata	Control	1296	Female	1/1	1/1	1/1	1/1	1/1
Niigata	Control	1297	Male	1/1	1/1	1/1	1/1	1/1
Niigata	Control	1298	Female	1/1	1/1	1/1	1/1	1/1
Niigata	Control	1299	Male	1/1	1/1	1/1	1/1	1/1
Niigata	Control	1300	Male	1/1	1/1	1/1	1/1	1/1
Niigata	Control	1301	Female	1/1	1/1	1/1	1/1	1/1
Niigata	Control	1302	Male	1/1	1/1	1/1	1/1	1/1
Niigata	Control	1303	Female	1/1	1/1	1/1	1/1	1/1
Niigata	Control	1304	Female	1/1	1/1	1/1	1/1	1/1
Niigata	Control	1305	Male	1/1	1/1	1/1	1/1	1/1
Niigata	Control	1306	Female	1/1	1/1	1/1	1/1	1/1
Niigata	Control	1307	Female	1/1	1/1	1/1	1/1	1/1
Niigata	Control	1308	Male	1/1	1/1	1/1	1/1	1/1
Niigata	Control	1309	Female	1/1	1/1	1/1	1/1	1/1
Niigata	Control	1310	Female	1/1	1/1	1/1	1/1	1/1
Niigata	Control	1311	Female	1/1	1/1	1/1	1/1	1/1
Niigata	Control	1312	Male	1/1	1/1	1/1	1/1	1/1
Niigata	Control	1313	Female	1/1	1/1	1/1	1/1	1/1
Niigata	Control	1314	Male	1/1	1/1	1/1	1/1	1/1
Niigata	Control	1315	Female	1/1	1/1	1/1	1/1	1/1
Niigata	Control	1316	Female	1/1	1/1	1/1	1/1	1/1
Niigata	Control	1317	Female	1/1	1/1	1/1	1/1	1/1
Niigata	Control	1318	Female	1/1	1/1	1/1	1/1	1/1
Niigata	Control	1319	Female	1/1	1/1	1/1	1/1	1/1
Niigata	Control	1320	Female	1/1	1/1	1/1	1/1	1/1
Niigata	Control	1321	Female	1/1	1/1	1/1	1/1	1/1
Niigata	Control	1322	Male	1/1	1/1	1/1	1/1	1/1
Niigata	Control	1323	Female	1/1	1/1	1/1	1/1	1/1
Niigata	Control	1324	Female	1/1	1/1	1/1	1/1	1/1
Niigata	Control	1325	Female	1/1	1/1	1/1	1/1	1/1
Niigata	Control	1326	Male	1/1	1/1	1/1	1/1	1/1
Niigata	Control	1327	Female	1/1	1/1	1/1	1/1	1/1
Niigata	Control	1328	Male	1/1	1/1	1/1	1/1	1/1
Niigata	Control	1329	Female	1/1	1/1	1/1	1/1	1/1
Niigata	Control	1330	Female	1/1	1/1	1/1	1/1	1/1
Niigata	Control	1331	Female	1/1	1/1	1/1	1/1	1/1
Niigata	Control	1332	Female	1/1	1/1	1/1	1/1	1/1
Niigata	Control	1333	Male	1/1	1/1	1/1	1/1	1/1
Niigata	Control	1334	Female	1/1	1/1	1/1	1/1	1/1
Niigata	Control	1335	Female	1/1	1/1	1/1	1/1	1/1
Niigata	Control	1336	Female	1/1	1/1	1/1	1/1	1/1
Niigata	Control	1337	Female	1/1	1/1	1/1	1/1	1/1
Niigata	Control	1338	Female	1/1	1/1	1/1	1/1	1/1
Niigata	Control	1339	Female	1/1	1/1	1/1	1/1	1/1
Niigata	Control	1340	Female	1/1	1/1	1/1	1/1	1/1
Niigata	Control	1341	Female	1/1	1/1	1/1	1/1	1/1
Niigata	Control	1342	Male	1/1	1/1	1/1	1/1	1/1
Niigata	Control	1343	Female	1/1	1/1	1/1	1/1	1/1
Niigata	Control	1344	Female	1/1	1/1	1/1	1/1	1/1
Niigata	Control	1345	Female	1/1	1/1	1/1	1/1	1/1
Niigata	Control	1346	Female	1/1	1/1	1/1	1/1	1/1
Niigata	Control	1347	Female	1/1	1/1	1/1	1/1	1/1
Niigata	Control	1348	Female	1/1	1/1	1/1	1/1	Undetermined
Niigata	Control	1349	Female	1/1	1/1	1/1	1/1	1/1
Niigata	Control	1350	Male	1/1	1/1	1/1	1/1	1/1
Niigata	Control	1351	Female	1/1	1/1	1/1	1/1	1/1
Niigata	Control	1352	Female	1/1	1/1	1/1	1/1	1/1
Niigata	Control	1353	Female	1/1	1/1	1/1	1/1	1/1
Niigata	Control	1354	Female	1/1	1/1	1/1	1/1	1/1
Niigata	Control	1355	Female	1/1	1/1	1/1	1/1	1/1
Niigata	Control	1356	Female	1/1	1/1	1/1	1/1	1/1
Niigata	Control	1357	Female	1/1	1/1	1/1	1/1	1/1
Niigata	Control	1358	Female	1/1	1/1	1/1	1/1	1/1
Niigata	Control	1359	Female	1/1	1/1	1/1	1/1	1/1
Niigata	Control	1360	Female	1/1	1/1	1/1	1/1	1/1
Niigata	Control	1361	Female	1/1	1/1	1/1	1/1	1/1
Niigata	Control	1362	Female	1/1	1/1	1/1	1/1	1/1
Niigata	Control	1363	Female	1/1	1/1	1/1	1/1	1/1
Niigata	Control	1364	Female	1/1	1/1	1/1	1/1	1/1
Niigata	Control	1365	Female	1/1	1/1	1/1	1/1	1/1
Niigata	Control	1366	Female	1/1	1/1	1/1	1/1	1/1
Niigata	Control	1367	Female	1/1	1/1	1/1	1/1	1/1
Niigata	Control	1368	Female	1/1	1/1	1/1	1/1	1/1
Niigata	Control	1369	Female	1/1	1/1	1/1	1/1	1/1
Niigata	Control	1370	Female	1/1	1/1	1/1	1/1	1/1
Niigata	Control	1371	Female	1/1	1/1	1/1	1/1	1/1
Niigata	Control	1372	Female	1/1	1/1	1/1	1/1	1/1
Niigata	Control	1373	Female	1/1	1/1	1/1	1/1	1/1
Niigata	Control	1374	Female	1/1	1/1	1/1	1/1	1/1
Niigata	Control	1375	Female	1/1	1/1	1/1	1/1	1/1
Niigata	Control	1376	Female	1/1	1/1	1/1	1/1	1/1
Niigata	Control	1377	Female	1/1	1/1	1/1	1/1	1/1
Niigata	Control	1378	Female	1/1	1/1	1/1	1/1	1/1
Niigata	Control	1379	Female	1/1	1/1	1/1	1/1	1/1
Niigata	Control	1380	Female	1/1	1/1	1/1	1/1	1/1
Niigata	Control	1381	Female	1/1	1/1	1/1	1/1	1/1
Niigata	Control	1382	Female	1/1	1/1	1/1	1/1	1/1
Niigata	Control	1383	Female	1/1	1/1	1/1	1/1	1/1
Niigata	Control	1384	Female	1/1	1/1	1/1	1/1	1/1
Niigata	Control	1385	Female	1/1	1/1	1/1	1/1	1/1
Niigata	Control	1386	Female	1/1	1/1	1/1	1/1	1/1
Niigata	Control	1387	Female	1/1	1/1	1/1	1/1	1/1
Niigata	Control	1388	Female	1/1	1/1	1/1	1/1	1/1
Niigata	Control	1389	Female	1/1	1/1	1/1	1/1	1/1
Niigata	Control	1390	Female	1/1	1/1	1/1	1/1	1/1
Niigata	Control	1391	Female	1/1	1/1	1/1	1/1	1/1
Niigata	Control	1392	Female	1/1	1/1	1/1	1/1	1/1
Niigata	Control	1393	Female	1/1	1/1	1/1	1/1	1/1
Niigata	Control	1394	Female	1/1	1/1	1/1	1/1	1/1
Niigata	Control	1395	Female	1/1	1/1	1/1	1/1	1/1
Niigata	Control	1396	Female	1/1	1/1	1/1	1/1	1/1
Niigata	Control	1397	Female	1/1	1/1	1/1	1/1	1/1
Niigata	Control	1398	Female	1/1	1/1	1/1	1/1	1/1
Niigata	Control	1399	Female	1/1	1/1	1/1	1/1	Undetermined
Niigata	Control	1400	Female	1/1	1/1	1/1	1/1	1/1
Niigata	Control	1401	Female	1/1	1/1	1/1	1/1	1/1
Niigata	Control	1402	Female	1/1	1/1	1/1	1/1	1/1
Niigata	Control	1403	Female	1/1	1/1	1/1	1/1	1/1
Niigata	Control	1404	Female	1/1	1/1	1/1	1/1	1/1
Niigata	Control	1405	Female	1/1	1/1	1/1	1/1	1/1
Niigata	Control	1406	Female	1/1	1/1	1/1	1/1	1/1
Niigata	Control	1407	Female	1/1	1/1	1/1	1/1	1/1
Niigata	Control	1408	Female	1/1	1/1	1/1	1/1	1/1
Niigata	Control	1409	Female	1/1	1/1	1/1	1/1	1/1
Niigata	Control	1410	Female	1/1	1/1	1/1	1/1	1/1
Niigata	Control	1412	Female	1/1	1/1	1/1	1/1	1/1
Niigata	Control	1416	Female	1/1	1/1	1/1	1/1	1/1
Niigata	Control	1417	Female	1/1	1/1	1/1	1/1	1/1
Niigata	Control	1418	Female	1/1	1/1	1/1	1/1	1/1
Niigata	Control	1420	Female	1/1	1/1	1/1	1/1	1/1
Niigata	Control	1421	Female	1/1	1/1	1/1	1/1	1/1
Niigata	Control	1422	Female	1/1	1/1	1/1	1/1	1/1
Niigata	Control	1423	Female	1/1	1/1	1/1	1/1	1/1
Niigata	Control	1424	Female	1/1	1/1	1/1	1/1	1/1
Niigata	Control	1426	Female	1/1	1/1	1/1	1/1	1/1
Niigata	Control	1427	Female	1/1	1/1	1/1	1/1	1/1
Niigata	Control	1428	Female	1/1	1/1	1/1	1/1	1/1
Niigata	Control	1430	Female	1/1	1/1	1/1	1/1	1/1
Niigata	Control	1431	Female	1/1	1/1	1/1	1/1	1/1
Niigata	Control	1432	Female	1/1	1/1	1/1	1/1	1/1
Niigata	Control	1433	Female	1/1	1/1	1/1	1/1	1/1
Niigata	Control	1434	Male	1/1	1/1	1/1	1/1	1/1
Niigata	Control	1435	Male	1/1	1/1	1/1	1/1	1/1
Niigata	Control	1436	Female	1/1	1/1	1/1	1/1	1/1
Niigata	Control	1437	Male	1/1	1/1	1/1	1/1	1/1
Niigata	Control	1438	Male	1/1	1/1	1/1	1/1	1/1
Niigata	Control	1439	Male	1/1	1/1	1/1	1/1	1/1
Niigata	Control	1440	Male	1/1	1/1	1/1	1/1	1/1
Niigata	Control	1441	Male	1/1	1/1	1/1	1/1	1/1
Niigata	Control	1442	Male	1/1	1/1	1/1	1/1	1/1
Niigata	Control	1443	Female	1/1	1/1	1/1	1/1	1/1
Niigata	Control	1444	Female	1/1	1/1	1/1	1/1	1/1
Niigata	Control	1445	Male	1/1	1/1	1/1	1/1	1/1
Niigata	Control	1446	Male	1/1	1/1	1/1	1/1	1/1
Niigata	Control	1447	Male	1/1	1/1	1/1	1/1	1/1
Niigata	Control	1448	Male	1/1	1/1	1/1	1/1	1/1
Niigata	Control	1449	Male	1/1	1/1	1/1	1/1	1/1
Niigata	Control	1450	Male	1/1	1/1	1/1	1/1	1/1
Niigata	Control	1451	Male	1/1	1/1	1/1	1/1	1/1
Niigata	Control	1452	Male	1/1	1/1	1/1	1/1	1/1
Niigata	Control	1453	Male	1/1	1/1	1/1	1/1	1/1
Niigata	Control	1454	Male	1/1	1/1	1/1	1/1	1/1
Niigata	Control	1455	Male	1/1	1/1	1/1	1/1	1/1
Niigata	Control	1456	Male	1/1	1/1	1/1	1/1	1/1
Niigata	Control	1458	Male	1/1	1/1	1/1	1/1	1/1
Niigata	Control	1459	Male	1/1	1/1	1/1	1/1	1/1
Niigata	Control	1460	Male	1/1	1/1	1/1	1/1	1/1
Niigata	Control	1461	Female	1/1	1/1	1/1	1/1	1/1
Niigata	Control	1462	Female	1/1	1/1	1/1	1/1	1/1
Niigata	Control	1463	Male	1/1	1/1	1/1	1/1	1/1
Niigata	Control	1464	Male	1/1	1/1	1/1	1/1	1/1
Niigata	Control	1465	Male	1/1	1/1	1/1	1/1	1/1
Niigata	Control	1466	Male	1/1	1/1	1/1	1/1	1/1
Niigata	Control	1467	Male	1/1	1/1	1/1	1/1	Undetermined
Niigata	Control	1468	Male	1/1	1/1	1/1	1/1	1/1
Niigata	Control	1469	Male	1/1	1/1	1/1	1/1	1/1
Niigata	Control	1470	Male	1/1	1/1	1/1	1/1	1/1
Niigata	Control	1471	Male	1/1	1/1	1/1	1/1	1/1
Niigata	Control	1472	Female	1/1	1/1	1/1	1/1	1/1
Niigata	Control	1473	Female	1/1	1/2	1/1	1/1	1/1
Niigata	Control	1474	Male	1/1	1/1	1/1	1/1	1/1
Niigata	Control	1475	Male	1/1	1/1	1/1	1/1	1/1
Niigata	Control	1476	Male	1/1	1/1	1/1	1/1	1/1
Niigata	Control	1477	Female	1/1	1/1	1/1	1/1	1/1
Niigata	Control	1478	Male	1/1	1/1	1/1	1/1	1/1
Niigata	Control	1479	Female	1/1	1/1	1/1	1/1	1/1
Niigata	Control	1480	Male	1/1	1/1	1/1	1/1	1/1
Niigata	Control	1481	Male	1/1	1/1	1/1	1/1	1/1
Niigata	Control	1482	Female	1/1	1/1	1/1	1/1	1/1
Niigata	Control	1483	Male	1/1	1/1	1/1	1/1	1/1
Niigata	Control	1484	Male	1/1	1/1	1/1	1/1	1/1
Niigata	Control	1485	Male	1/1	1/1	1/1	1/1	1/1
Niigata	Control	1486	Male	1/2	1/1	1/1	1/1	1/1
Niigata	Control	1487	Female	1/1	1/1	1/1	1/1	1/1
Niigata	Control	1488	Male	1/1	1/1	1/1	1/1	1/1
Niigata	Control	1489	Female	1/1	1/1	1/1	1/1	1/1
Niigata	Control	1490	Male	1/1	1/1	1/1	1/1	1/1
Niigata	Control	1491	Male	1/1	1/1	1/1	1/1	1/1
Niigata	Control	1492	Male	1/1	1/1	1/1	1/1	1/1
Niigata	Control	1493	Female	1/1	1/1	1/1	1/1	1/1
Niigata	Control	1494	Female	1/1	1/1	1/1	1/1	1/1
Niigata	Control	1495	Male	1/1	1/1	1/1	1/1	1/1
Niigata	Control	1496	Female	1/1	1/1	1/1	1/1	1/1
Niigata	Control	1497	Female	1/1	1/1	1/1	1/1	1/1
Niigata	Control	1498	Female	1/1	1/1	1/1	1/1	1/1
Niigata	Control	1499	Male	1/1	1/1	1/1	1/1	1/1
Niigata	Control	1500	Female	1/1	1/1	1/1	1/1	1/1
Niigata	Control	1501	Male	1/1	1/1	1/1	1/1	1/1
Niigata	Control	1502	Female	1/1	1/1	1/1	1/1	1/1
Niigata	Control	1503	Male	1/1	1/1	1/1	1/1	1/1
Niigata	Control	1504	Female	1/1	1/1	1/1	1/1	1/1
Niigata	Control	1505	Male	1/1	1/1	1/1	1/1	1/1
Niigata	Control	1506	Male	1/1	1/1	1/1	1/1	1/1
Niigata	Control	1507	Male	1/1	1/1	1/1	1/1	1/1
Niigata	Control	1508	Male	1/1	1/1	1/1	1/1	1/1
Niigata	Control	1509	Female	1/1	1/1	1/1	1/1	1/1
Niigata	Control	1510	Male	1/1	1/1	1/1	1/1	1/1
Niigata	Control	1511	Male	1/1	1/1	1/1	1/1	1/1
Niigata	Control	1512	Male	1/1	1/1	1/1	1/1	1/1
Niigata	Control	1513	Female	1/1	1/1	1/1	1/1	1/1
Niigata	Control	1514	Male	1/1	1/1	1/1	1/1	1/1
Niigata	Control	1515	Female	1/1	1/1	1/1	1/1	1/1
Niigata	Control	1516	Female	1/1	1/1	1/1	1/1	1/1
Niigata	Control	1517	Female	1/1	1/1	1/1	1/1	1/1
Niigata	Control	1518	Male	1/1	1/1	1/1	1/1	1/1
Niigata	Control	1519	Male	1/1	1/1	1/1	1/1	1/1
Niigata	Control	1520	Female	1/1	1/1	1/1	1/1	1/1
Niigata	Control	1521	Female	1/1	1/1	1/1	1/1	1/1
Niigata	Control	1522	Male	1/1	1/1	1/1	1/1	1/1
Niigata	Control	1523	Male	1/1	1/1	1/1	1/1	1/1
Niigata	Control	1524	Female	1/1	1/1	1/1	1/1	1/1
Niigata	Control	1525	Male	1/1	1/1	1/1	1/1	1/1
Niigata	Control	1526	Female	1/1	1/1	1/1	1/1	1/1
Niigata	Control	1527	Male	1/1	1/1	1/1	1/1	1/1
Niigata	Control	1528	Male	1/1	1/1	1/1	1/1	1/1
Niigata	Control	1529	Male	1/1	1/1	1/1	1/1	1/1
Niigata	Control	1530	Female	1/1	1/1	1/1	1/1	1/1
Niigata	Control	1531	Male	1/1	1/1	1/1	1/1	1/1
Niigata	Control	1532	Female	1/1	1/1	1/1	1/1	1/1
Niigata	Control	1533	Female	1/1	1/1	1/1	1/1	1/1
Niigata	Control	1534	Female	1/1	1/1	1/1	1/1	1/1
Niigata	Control	1535	Male	1/1	1/1	1/1	1/1	1/1
Niigata	Control	1536	Female	1/1	1/1	1/1	1/1	1/1
Niigata	Control	1537	Female	1/1	1/1	1/1	1/1	1/1
Niigata	Control	1538	Male	1/1	1/1	1/1	1/1	1/1
Niigata	Control	1539	Male	1/1	1/1	1/1	1/1	1/1
Niigata	Control	1540	Male	1/1	1/1	1/1	1/1	1/1
Niigata	Control	1541	Female	1/1	1/1	1/1	1/1	1/1
Niigata	Control	1542	Female	1/1	1/1	1/1	1/1	1/1
Niigata	Control	1543	Female	1/1	1/1	1/1	1/1	1/1
Niigata	Control	1544	Male	1/1	1/1	1/1	1/1	1/1
Niigata	Control	1545	Female	1/1	1/1	1/1	1/1	1/1
Niigata	Control	1546	Female	1/1	1/1	1/1	1/1	1/1
Niigata	Control	1547	Male	1/1	1/1	1/1	1/1	1/1
Niigata	Control	1550	Female	1/1	1/1	1/1	1/1	1/1
Niigata	Control	1551	Female	1/1	1/1	1/1	1/1	1/1
Niigata	Control	1552	Female	1/1	1/1	1/1	1/1	1/1
Niigata	Control	1553	Female	1/1	1/1	1/1	1/1	1/1
Niigata	Control	1555	Female	1/1	1/1	1/1	1/1	1/1
Niigata	Control	1557	Female	1/1	1/1	1/1	1/1	1/1
Niigata	Control	1558	Male	1/1	1/1	1/1	1/1	1/1
Niigata	Control	1559	Male	1/1	1/1	1/1	1/1	1/1
Niigata	Control	1560	Female	1/1	1/1	1/1	1/1	1/1
Niigata	Control	1561	Female	1/1	1/1	1/1	1/1	1/1
Niigata	Control	1562	Female	1/1	1/1	1/1	1/1	1/1
Niigata	Control	1563	Female	1/1	1/1	1/1	1/1	1/1
Niigata	Control	1564	Female	1/1	1/1	1/1	1/1	1/1
Niigata	Control	1565	Female	1/1	1/1	1/1	1/1	1/1
Niigata	Control	1566	Male	1/1	1/1	1/1	1/1	1/1
Niigata	Control	1567	Female	1/1	1/1	1/1	1/1	1/1
Niigata	Control	1568	Female	1/1	1/1	1/1	1/1	1/1
Niigata	Control	1569	Male	1/1	1/1	1/1	1/1	1/1
Niigata	Control	1570	Male	1/1	1/1	1/1	1/1	1/1
Niigata	Control	1571	Female	1/1	1/1	1/1	1/1	1/1
Niigata	Control	1572	Female	1/1	1/1	1/1	1/1	1/1
Niigata	Control	1573	Female	1/1	1/1	1/1	1/1	1/1
Niigata	Control	1574	Female	1/1	1/1	1/1	1/1	1/1
Niigata	Control	1575	Female	1/1	1/1	1/1	1/1	1/1
Niigata	Control	1576	Female	1/1	1/1	1/1	1/1	1/1
Niigata	Control	1577	Female	1/1	1/1	1/1	1/1	1/1
Niigata	Control	1578	Female	1/1	1/1	1/1	1/1	1/1
Niigata	Control	1579	Female	1/1	1/1	1/1	1/1	1/1
Niigata	Control	1581	Male	1/1	1/1	1/1	1/1	1/1
Niigata	Control	1582	Female	1/1	1/1	1/1	1/1	1/1
Niigata	Control	1583	Female	1/1	1/1	1/1	1/1	1/1
Niigata	Control	1584	Female	1/1	1/1	1/1	1/1	1/1
Niigata	Control	1585	Male	1/1	1/1	1/1	1/1	1/1
Niigata	Control	1586	Male	1/1	1/1	1/1	1/1	1/1
Niigata	Control	1587	Male	1/1	1/1	1/1	1/1	1/1
Niigata	Control	1588	Female	1/1	1/1	1/1	1/1	1/1
Niigata	Control	1589	Female	1/1	1/1	1/1	1/1	1/1
Niigata	Control	1590	Female	1/1	1/1	1/1	1/1	1/1
Niigata	Control	1591	Male	1/1	1/1	1/1	1/1	1/1
Niigata	Control	1592	Female	1/1	1/1	1/1	1/1	1/1
Niigata	Control	1593	Female	1/1	1/1	1/1	1/1	1/1
Niigata	Control	1594	Male	1/1	1/1	1/1	1/1	1/1
Niigata	Control	1595	Female	1/1	1/1	1/1	1/1	1/1
Niigata	Control	1596	Female	1/1	1/1	1/1	1/1	1/1
Niigata	Control	1597	Male	1/1	1/1	1/1	1/1	1/1
Niigata	Control	1598	Male	1/1	1/1	1/1	1/1	1/1
Niigata	Control	1599	Female	1/1	1/1	1/1	1/1	1/1
Niigata	Control	1600	Female	1/1	1/1	1/1	1/1	1/1
Niigata	Control	1601	Female	1/1	1/1	1/1	1/1	1/1
Niigata	Control	1602	Female	1/1	1/1	1/1	1/1	1/1
Niigata	Control	1603	Male	1/1	1/1	1/1	1/1	1/1
Niigata	Control	1604	Male	1/1	1/1	1/1	1/1	1/1
Niigata	Control	1605	Male	1/1	1/1	1/1	1/1	1/1
Niigata	Control	1606	Male	1/1	1/1	1/1	1/1	1/1
Niigata	Control	1607	Female	1/1	1/1	1/1	1/1	1/1
Niigata	Control	1608	Female	1/1	1/1	1/1	1/1	1/1
Niigata	Control	1609	Male	1/1	1/1	1/1	1/1	1/1
Niigata	Control	1610	Female	1/1	1/1	1/1	1/1	1/1
Niigata	Control	1611	Female	1/1	1/1	1/1	1/1	1/1
Niigata	Control	1612	Female	1/1	1/1	1/1	1/1	1/1
Niigata	Control	1613	Male	1/1	1/1	1/1	1/1	1/1
Niigata	Control	1614	Female	1/1	1/1	1/1	1/1	1/1
Niigata	Control	1615	Male	1/1	1/1	1/1	1/1	1/1
Niigata	Control	1616	Female	1/1	1/1	1/1	1/1	1/1
Niigata	Control	1617	Male	1/1	1/1	1/1	1/1	1/1
Niigata	Control	1618	Male	1/1	1/1	1/1	1/1	1/1
Niigata	Control	1619	Female	1/1	1/1	1/1	1/1	1/1
Niigata	Control	1620	Female	1/1	1/1	1/1	1/1	1/1
Niigata	Control	1621	Female	1/1	1/1	1/1	1/1	1/1
Niigata	Control	1622	Male	1/1	1/1	1/1	1/1	1/1
Niigata	Control	1623	Female	1/1	1/1	1/1	1/1	1/1
Niigata	Control	1624	Female	1/1	1/1	1/1	1/1	1/1
Niigata	Control	1625	Male	1/1	1/1	1/1	1/1	1/1
Niigata	Control	1626	Female	1/1	1/1	1/1	1/1	1/1
Niigata	Control	1627	Female	1/1	1/1	1/1	1/1	1/1
Niigata	Control	1628	Female	1/1	1/1	1/1	1/1	1/1
Niigata	Control	1629	Male	1/1	1/1	1/1	1/1	1/1
Niigata	Control	1630	Female	1/1	1/1	1/1	1/1	1/1
Niigata	Control	1631	Female	1/1	1/1	1/1	1/1	1/1
Niigata	Control	1632	Female	1/1	1/1	1/1	1/1	1/1
Niigata	Control	1633	Female	1/1	1/1	1/1	1/1	1/1
Niigata	Control	1634	Female	1/1	1/1	1/1	1/1	Undetermined
Niigata	Control	1635	Male	1/1	1/1	1/1	1/1	1/1
Niigata	Control	1637	Female	1/1	1/1	1/1	1/1	1/1
Niigata	Control	1638	Female	1/1	1/1	1/1	1/1	1/1
Niigata	Control	1639	Male	1/1	1/1	1/1	1/1	1/1
Niigata	Control	1640	Female	1/1	1/1	1/1	1/1	1/1
Niigata	Control	1641	Female	1/1	1/1	1/1	1/1	1/1
Niigata	Control	1643	Male	1/1	1/1	1/1	1/1	1/1
Niigata	Control	1644	Male	1/1	1/1	1/1	1/1	1/1
Niigata	Control	1645	Male	1/1	1/1	1/1	1/1	1/1
Niigata	Control	1647	Female	1/1	1/1	1/1	1/1	1/1
Niigata	Control	1648	Male	1/1	1/1	1/1	1/1	1/1
Niigata	Control	1649	Male	1/1	1/1	1/1	1/1	1/1
Niigata	Control	1651	Female	1/1	1/1	1/1	1/1	1/1
Niigata	Control	1652	Male	1/1	1/1	1/1	1/1	1/1
Niigata	Control	1653	Male	1/1	1/1	1/1	1/1	1/1
Niigata	Control	1654	Female	1/1	1/1	1/1	1/1	1/1
Niigata	Control	1655	Male	1/1	1/1	1/1	1/1	1/1
Niigata	Control	1656	Female	1/1	1/1	1/1	1/1	1/1
Niigata	Control	1657	Female	1/1	1/1	1/1	1/1	1/1
Niigata	Control	1658	Female	1/1	1/1	1/1	1/1	1/1
Niigata	Control	1659	Male	1/1	1/1	1/1	1/1	1/1
Niigata	Control	1660	Female	1/1	1/1	1/1	1/1	1/1
Niigata	Control	1661	Female	1/1	1/1	1/1	1/1	1/1
Niigata	Control	1662	Female	1/1	1/1	1/1	1/1	1/1
Niigata	Control	1663	Male	1/1	1/2	1/1	1/1	1/1
Niigata	Control	1664	Male	1/1	1/1	1/1	1/1	1/1
Niigata	Control	1665	Male	1/1	1/1	1/1	1/1	1/1
Niigata	Control	1666	Male	1/1	Undetermined	1/1	1/1	1/1
Niigata	Control	1667	Male	1/1	1/1	1/1	1/1	1/1
Niigata	Control	1668	Female	1/1	1/1	1/1	1/1	1/1
Niigata	Control	1669	Male	1/1	1/1	1/1	1/1	1/1
Niigata	Control	1670	Male	1/1	1/1	1/1	1/1	1/1
Niigata	Control	1671	Female	1/1	1/1	1/1	1/1	1/1
Niigata	Control	1672	Female	1/1	1/1	1/1	1/1	1/1
Niigata	Control	1673	Female	1/1	1/1	1/1	1/1	1/1
Niigata	Control	1674	Female	1/1	1/1	1/1	1/1	1/1
Niigata	Control	1675	Female	1/1	1/1	1/1	1/1	1/1
Niigata	Control	1676	Female	1/1	1/1	1/1	1/1	1/1
Niigata	Control	1677	Female	1/1	1/1	1/1	1/1	1/1
Niigata	Control	1678	Male	1/1	1/1	1/1	1/1	1/1
Niigata	Control	1679	Male	1/1	1/1	1/1	1/1	1/1
Niigata	Control	1680	Male	1/1	1/1	1/1	1/1	1/1
Niigata	Control	1681	Male	1/1	1/1	1/1	1/1	1/1
Niigata	Control	1682	Female	1/1	1/1	1/1	1/1	1/1
Niigata	Control	1683	Female	1/1	1/1	1/1	1/1	1/1
Niigata	Control	1684	Female	1/1	1/1	1/1	1/1	1/1
Niigata	Control	1685	Female	1/1	1/1	1/1	1/1	1/1
Niigata	Control	1686	Female	1/1	1/1	1/1	1/1	1/1
Niigata	Control	1687	Male	1/1	1/1	1/1	1/1	1/1
Niigata	Control	1688	Male	1/1	1/1	1/1	1/1	1/1
Niigata	Control	1689	Female	1/1	1/1	1/1	1/1	1/1
Niigata	Control	1690	Female	1/1	1/1	1/1	1/1	1/1
Niigata	Control	1691	Female	1/1	1/1	1/1	1/1	1/1
Nagoya	Control	N003	Male	1/1	1/1	1/1	1/1	1/1
Nagoya	Control	N007	Male	Undetermined	1/1	1/1	1/1	1/1
Nagoya	Control	N030	Male	1/1	1/1	1/1	1/1	1/1
Nagoya	Control	N031	Male	1/1	1/1	1/1	1/1	1/1
Nagoya	Control	N033	Male	1/1	1/1	1/1	1/1	1/1
Nagoya	Control	N034	Male	1/1	1/1	1/1	1/1	1/1
Nagoya	Control	N042	Female	1/1	1/1	1/1	1/1	1/1
Nagoya	Control	N045	Female	1/1	1/1	1/1	1/1	1/1
Nagoya	Control	N046	Female	1/1	1/1	1/1	1/1	1/1
Nagoya	Control	N047	Female	1/1	1/1	1/1	1/1	1/1
Nagoya	Control	N050	Female	1/1	1/1	1/1	1/1	1/1
Nagoya	Control	N053	Female	1/1	1/1	1/1	1/1	1/1
Nagoya	Control	N058	Female	1/1	1/1	1/1	1/1	1/1
Nagoya	Control	N059	Male	1/1	1/1	1/1	1/1	1/1
Nagoya	Control	N061	Female	1/1	1/1	1/1	1/1	1/1
Nagoya	Control	N062	Male	1/1	1/1	1/1	1/1	1/1
Nagoya	Control	N067	Female	1/1	1/1	1/1	1/1	1/1
Nagoya	Control	N068	Male	1/1	1/1	1/1	1/1	1/1
Nagoya	Control	N082	Female	1/1	1/1	1/1	1/1	1/1
Nagoya	Control	N085	Male	1/1	1/1	1/1	1/1	1/1
Nagoya	Control	N090	Male	1/1	1/1	1/1	1/1	1/1
Nagoya	Control	N091	Male	1/1	1/1	1/1	1/1	1/1
Nagoya	Control	N094	Male	1/1	1/1	1/1	1/1	1/1
Nagoya	Control	N098	Male	1/1	1/1	1/1	1/1	1/1
Nagoya	Control	N099	Male	1/1	1/1	1/1	1/1	1/1
Nagoya	Control	N101	Male	1/1	1/1	1/1	1/1	1/1
Nagoya	Control	N102	Male	1/1	1/1	1/1	1/1	1/1
Nagoya	Control	N103	Male	1/1	1/1	1/1	1/1	1/1
Nagoya	Control	N104	Male	1/1	1/1	1/1	1/1	1/1
Nagoya	Control	N105	Male	1/1	1/1	1/1	1/1	1/1
Nagoya	Control	N106	Male	1/1	1/1	1/1	1/1	1/1
Nagoya	Control	N107	Male	1/1	1/1	1/1	1/1	1/1
Nagoya	Control	N109	Male	1/1	1/1	1/1	1/1	1/1
Nagoya	Control	N111	Male	1/1	1/1	1/1	1/2	1/1
Nagoya	Control	N112	Male	1/1	1/1	1/1	1/1	1/1
Nagoya	Control	N113	Male	1/1	1/1	1/1	1/1	1/1
Nagoya	Control	N114	Male	1/1	1/1	1/1	1/1	1/1
Nagoya	Control	N116	Male	1/1	1/1	1/1	1/1	1/1
Nagoya	Control	N117	Male	1/1	1/1	1/1	1/1	1/1
Nagoya	Control	N119	Male	1/1	1/1	1/1	1/1	1/1
Nagoya	Control	N121	Male	1/1	1/1	1/1	1/1	1/1
Nagoya	Control	N122	Male	1/1	1/1	1/1	1/1	1/1
Nagoya	Control	N123	Male	1/1	1/1	1/1	1/1	1/1
Nagoya	Control	N124	Male	1/1	1/1	1/1	1/1	1/1
Nagoya	Control	N128	Male	1/1	1/1	1/1	1/1	1/1
Nagoya	Control	N129	Male	1/1	1/1	1/1	1/1	1/1
Nagoya	Control	N130	Male	1/1	1/1	1/1	1/1	1/1
Nagoya	Control	N131	Male	1/1	1/1	1/1	1/1	1/1
Nagoya	Control	N132	Male	1/1	1/1	1/1	1/1	1/1
Nagoya	Control	N134	Male	1/1	1/1	1/1	1/1	1/1
Nagoya	Control	N135	Male	1/1	1/1	1/1	1/1	1/1
Nagoya	Control	N136	Male	1/1	1/1	1/1	1/1	1/1
Nagoya	Control	N137	Male	1/1	1/1	1/1	1/1	1/1
Nagoya	Control	N139	Male	1/1	1/1	1/1	1/1	1/1
Nagoya	Control	N140	Male	1/1	1/1	1/1	1/1	1/1
Nagoya	Control	N142	Male	1/1	1/1	1/1	1/1	1/1
Nagoya	Control	N143	Male	1/1	1/1	1/1	1/1	1/1
Nagoya	Control	N144	Male	1/1	1/1	1/1	1/1	1/1
Nagoya	Control	N145	Male	1/1	1/1	1/1	1/1	1/1
Nagoya	Control	N147	Male	1/1	1/1	1/1	1/1	1/1
Nagoya	Control	N148	Male	1/1	1/1	1/1	1/1	1/1
Nagoya	Control	N149	Male	1/1	1/1	1/1	1/1	1/1
Nagoya	Control	N150	Female	1/1	1/1	1/1	1/1	1/1
Nagoya	Control	N151	Female	1/1	1/1	Undetermined	1/1	1/1
Nagoya	Control	N152	Female	1/1	1/1	1/1	1/1	1/1
Nagoya	Control	N157	Female	1/1	1/1	1/1	1/1	1/1
Nagoya	Control	N158	Female	1/1	1/1	1/1	1/1	1/1
Nagoya	Control	N159	Female	1/1	1/1	1/1	1/1	1/1
Nagoya	Control	N161	Female	1/1	1/1	1/1	1/1	1/1
Nagoya	Control	N163	Female	1/1	1/1	1/1	1/1	1/1
Nagoya	Control	N164	Female	1/1	1/1	1/1	1/1	1/1
Nagoya	Control	N165	Female	1/1	1/1	1/1	1/1	1/1
Nagoya	Control	N166	Female	1/1	1/1	1/1	1/1	1/1
Nagoya	Control	N171	Female	1/1	1/1	1/1	1/1	1/1
Nagoya	Control	N172	Female	1/1	1/1	1/1	1/1	1/1
Nagoya	Control	N173	Female	1/1	1/1	1/1	1/1	1/1
Nagoya	Control	N174	Female	1/1	1/1	1/1	1/1	1/1
Nagoya	Control	N178	Female	1/1	1/1	1/1	1/1	1/1
Nagoya	Control	N179	Female	1/1	1/1	1/1	1/1	1/1
Nagoya	Control	N182	Female	1/1	1/1	1/1	1/1	1/1
Nagoya	Control	N183	Male	1/1	1/1	1/1	1/1	1/1
Nagoya	Control	N186	Male	1/1	1/1	1/1	1/1	1/1
Nagoya	Control	N187	Male	1/1	1/1	1/1	1/1	1/1
Nagoya	Control	N189	Male	1/1	1/1	1/1	1/1	1/1
Nagoya	Control	N190	Male	1/1	1/1	1/1	1/1	1/1
Nagoya	Control	N192	Male	1/1	1/1	1/1	1/1	1/1
Nagoya	Control	N194	Male	1/1	1/1	1/1	1/1	1/1
Nagoya	Control	N195	Male	Undetermined	1/1	1/1	1/1	1/1
Nagoya	Control	N196	Male	1/1	1/1	1/1	1/1	1/1
Nagoya	Control	N197	Male	1/1	1/1	1/1	1/1	1/1
Nagoya	Control	N198	Male	1/1	1/1	1/1	1/1	1/1
Nagoya	Control	N200	Male	1/1	1/1	1/1	1/1	1/1
Nagoya	Control	N201	Male	1/1	1/1	1/1	1/1	1/1
Nagoya	Control	N203	Male	1/1	1/1	1/1	1/1	1/1
Nagoya	Control	N207	Male	1/1	1/1	1/1	1/1	1/1
Nagoya	Control	N208	Male	1/1	1/1	1/1	1/1	1/1
Nagoya	Control	N209	Male	1/1	1/1	1/1	1/1	1/1
Nagoya	Control	N212	Female	1/1	1/1	1/1	1/1	1/1
Nagoya	Control	N213	Female	1/1	1/1	1/1	1/1	1/1
Nagoya	Control	N214	Female	1/1	1/1	1/1	1/1	1/1
Nagoya	Control	N216	Female	1/1	1/1	1/1	1/1	1/1
Nagoya	Control	N218	Female	1/1	1/1	1/1	1/1	1/1
Nagoya	Control	N220	Female	1/1	1/1	1/1	1/1	1/1
Nagoya	Control	N221	Female	1/1	1/1	1/1	1/1	1/1
Nagoya	Control	N223	Female	1/1	1/1	1/1	1/1	1/1
Nagoya	Control	N224	Female	1/1	1/1	1/1	1/1	1/1
Nagoya	Control	N225	Female	1/1	1/1	1/1	1/1	1/1
Nagoya	Control	N226	Female	1/1	1/1	1/1	1/1	1/1
Nagoya	Control	N228	Female	1/1	1/1	1/1	1/1	1/1
Nagoya	Control	N230	Female	1/1	1/1	1/1	1/1	1/1
Nagoya	Control	N234	Female	1/1	1/1	1/1	1/1	1/1
Nagoya	Control	N235	Female	1/1	1/1	1/1	1/1	1/1
Nagoya	Control	N237	Female	1/1	1/1	1/1	1/1	1/1
Nagoya	Control	N239	Female	1/1	1/1	1/1	1/1	1/1
Nagoya	Control	N241	Female	1/1	1/1	1/1	1/1	1/1
Nagoya	Control	N244	Female	1/1	1/1	1/1	1/1	1/1
Nagoya	Control	N248	Female	1/1	1/1	1/1	1/1	1/1
Nagoya	Control	N250	Female	1/1	1/1	1/1	1/1	1/1
Nagoya	Control	N251	Female	1/1	1/1	1/1	1/1	1/1
Nagoya	Control	N253	Female	1/1	1/1	1/1	1/1	1/1
Nagoya	Control	N255	Female	1/1	1/1	1/1	1/1	1/1
Nagoya	Control	N257	Female	1/1	1/1	1/1	1/1	1/1
Nagoya	Control	N259	Female	1/1	1/1	1/1	1/1	1/1
Nagoya	Control	N260	Female	1/1	1/1	1/1	1/1	1/1
Nagoya	Control	N262	Female	1/1	1/1	1/1	1/1	1/1
Nagoya	Control	N263	Female	1/1	1/1	1/1	1/1	1/1
Nagoya	Control	N264	Female	1/1	1/1	1/1	1/1	1/1
Nagoya	Control	N265	Female	1/1	1/1	1/1	1/1	1/1
Nagoya	Control	N267	Female	1/1	1/1	1/1	1/1	1/1
Nagoya	Control	N269	Female	1/1	1/1	1/1	1/1	1/1
Nagoya	Control	N271	Female	1/1	1/1	1/1	1/1	1/1
Nagoya	Control	N275	Female	1/1	1/1	1/1	1/1	1/1
Nagoya	Control	N276	Female	1/1	1/1	1/1	1/1	1/1
Nagoya	Control	N277	Female	1/1	1/1	1/1	1/1	1/1
Nagoya	Control	N281	Female	1/1	1/1	1/1	1/1	1/1
Nagoya	Control	N291	Female	1/1	1/1	1/1	1/1	1/1
Nagoya	Control	N294	Female	1/1	1/1	1/1	1/1	1/1
Nagoya	Control	N297	Female	1/1	1/1	1/1	1/1	1/1
Nagoya	Control	N298	Female	1/1	1/1	1/1	1/1	1/1
Nagoya	Control	N302	Female	1/1	1/1	1/1	1/1	1/1
Nagoya	Control	N304	Female	1/1	1/1	1/1	1/1	1/1
Nagoya	Control	N305	Female	1/1	1/1	1/1	1/1	1/1
Nagoya	Control	N308	Female	1/1	1/1	1/1	1/1	1/1
Nagoya	Control	N309	Female	1/1	1/1	1/1	1/1	1/1
Nagoya	Control	N310	Female	1/1	1/1	1/1	1/1	1/1
Nagoya	Control	N312	Female	1/1	1/1	1/1	1/1	1/1
Nagoya	Control	N313	Female	1/1	1/1	1/1	1/1	1/1
Nagoya	Control	N314	Male	1/1	1/1	1/1	1/1	1/1
Nagoya	Control	N322	Female	1/1	1/1	1/1	1/1	1/1
Nagoya	Control	N326	Female	1/1	1/1	1/1	1/1	1/1
Nagoya	Control	N329	Female	1/1	1/1	1/1	1/1	1/1
Nagoya	Control	N330	Female	1/1	1/1	1/1	1/1	1/1
Nagoya	Control	N331	Female	1/1	1/1	1/1	1/1	1/1
Nagoya	Control	N332	Female	1/1	1/1	1/1	1/1	1/1
Nagoya	Control	N333	Female	1/1	1/1	1/1	1/1	1/1
Nagoya	Control	N335	Female	1/1	1/1	1/1	1/1	1/1
Nagoya	Control	N338	Female	1/1	1/1	1/1	1/1	1/1
Nagoya	Control	N340	Female	1/1	1/1	1/1	1/1	1/1
Nagoya	Control	N344	Female	1/1	1/1	1/1	1/1	1/1
Nagoya	Control	N345	Female	1/1	1/1	1/1	1/1	1/1
Nagoya	Control	N346	Female	1/1	1/1	1/1	1/1	1/1
Nagoya	Control	N347	Female	1/1	1/1	1/1	1/1	1/1
Nagoya	Control	N349	Female	1/1	1/1	1/1	1/1	1/1
Nagoya	Control	N350	Female	1/1	1/1	1/1	1/1	1/1
Nagoya	Control	N358	Female	1/1	1/1	1/1	1/1	1/1
Nagoya	Control	N359	Female	1/1	1/1	1/1	1/1	1/1
Nagoya	Control	N360	Female	1/1	1/1	1/1	1/1	1/1
Nagoya	Control	N362	Female	1/1	1/1	1/1	1/1	1/1
Nagoya	Control	N363	Female	1/1	1/1	1/1	1/1	1/1
Nagoya	Control	N364	Female	1/1	1/1	1/1	1/1	1/1
Nagoya	Control	N365	Female	1/1	1/1	1/1	1/1	1/1
Nagoya	Control	N367	Female	1/1	1/1	1/1	1/1	1/1
Nagoya	Control	N370	Female	1/1	1/1	1/1	1/1	1/1
Nagoya	Control	N379	Female	1/1	1/1	1/1	1/1	1/1
Nagoya	Control	N385	Female	1/1	1/1	1/1	1/1	1/1
Nagoya	Control	N387	Female	1/1	1/1	1/1	1/1	1/1
Nagoya	Control	N388	Female	1/1	1/1	1/1	1/1	1/1
Nagoya	Control	N389	Female	1/1	1/1	1/1	1/1	1/1
Nagoya	Control	N391	Female	1/1	1/1	1/1	1/1	1/1
Nagoya	Control	N396	Female	1/1	1/1	1/1	1/1	1/1
Nagoya	Control	N397	Female	1/1	1/1	1/1	1/1	1/1
Nagoya	Control	N399	Female	1/1	1/1	1/1	1/1	1/1
Nagoya	Control	N400	Female	1/1	1/1	1/1	1/1	1/1
Nagoya	Control	N402	Female	1/1	1/1	1/1	1/1	1/1
Nagoya	Control	N403	Female	1/1	1/1	1/1	1/1	1/1
Nagoya	Control	N404	Female	1/1	1/1	1/1	1/1	1/1
Nagoya	Control	N407	Female	1/1	1/1	1/1	1/1	1/1
Nagoya	Control	N418	Male	1/1	1/1	1/1	1/1	1/1
Nagoya	Control	N423	Male	1/1	1/1	1/1	1/1	1/1
Nagoya	Control	N427	Female	1/1	1/1	1/1	1/1	1/1
Nagoya	Control	N430	Female	1/1	1/1	1/1	1/1	1/1
Nagoya	Control	N431	Female	1/1	1/1	1/1	1/1	1/1
Nagoya	Control	N433	Female	1/1	1/1	1/1	1/1	1/1
Nagoya	Control	N435	Female	1/1	1/1	1/1	1/1	1/1
Nagoya	Control	N437	Female	1/1	1/1	1/1	1/1	1/1
Nagoya	Control	N439	Female	1/1	1/1	1/1	1/1	1/1
Nagoya	Control	N442	Female	1/1	1/1	1/1	1/1	1/1
Nagoya	Control	N446	Female	1/1	1/1	1/1	1/1	1/1
Nagoya	Control	N447	Female	1/1	1/1	1/1	1/1	1/1
Nagoya	Control	N448	Female	1/1	1/1	1/1	1/1	1/1
Nagoya	Control	N450	Female	1/1	1/1	1/1	1/1	1/1
Nagoya	Control	N451	Female	1/1	1/1	1/1	1/1	1/1
Nagoya	Control	N452	Female	1/1	1/1	1/1	1/1	1/1
Nagoya	Control	N455	Female	1/1	1/1	1/1	1/1	1/1
Nagoya	Control	N457	Female	1/1	1/1	1/1	1/1	1/1
Nagoya	Control	N460	Female	1/1	1/1	1/1	1/1	1/1
Nagoya	Control	N462	Female	1/1	1/1	1/1	1/1	1/1
Nagoya	Control	N463	Female	1/1	1/1	1/1	1/1	1/1
Nagoya	Control	N464	Female	1/1	1/1	1/1	1/1	1/1
Nagoya	Control	N465	Female	1/1	1/1	1/1	1/1	1/1
Nagoya	Control	N469	Female	1/1	1/1	1/1	1/1	1/1
Nagoya	Control	N470	Female	1/1	1/1	1/1	1/1	1/1
Nagoya	Control	N471	Female	1/1	1/1	1/1	1/1	1/1
Nagoya	Control	N472	Female	1/1	1/1	1/1	1/1	1/1
Nagoya	Control	N474	Female	1/1	1/1	1/1	1/1	1/1
Nagoya	Control	N475	Female	1/1	1/1	1/1	1/1	1/1
Nagoya	Control	N476	Female	1/1	1/1	1/1	1/1	1/1
Nagoya	Control	N477	Female	1/1	1/1	1/1	1/1	1/1
Nagoya	Control	N478	Female	1/1	1/1	1/1	1/1	1/1
Nagoya	Control	N479	Female	1/1	1/1	1/1	1/1	1/1
Nagoya	Control	N481	Female	1/1	1/1	1/1	1/1	1/1
Nagoya	Control	N490	Female	1/1	1/1	1/1	1/1	1/1
Nagoya	Control	N491	Female	1/1	1/1	1/1	1/1	1/1
Nagoya	Control	N494	Female	1/1	1/1	1/1	1/1	1/1
Nagoya	Control	N495	Female	1/1	1/1	1/1	1/1	1/1
Nagoya	Control	N496	Female	1/1	1/1	1/1	1/1	1/1
Nagoya	Control	N497	Female	1/1	1/1	1/1	1/1	1/1
Nagoya	Control	N499	Female	1/1	1/1	1/1	1/1	1/1
Nagoya	Control	N500	Female	1/1	1/1	1/1	1/1	1/1
Nagoya	Control	N505	Female	1/1	1/1	1/1	1/1	1/1
Nagoya	Control	N506	Female	1/1	1/1	1/1	1/1	1/1
Nagoya	Control	N507	Female	1/1	1/1	1/1	1/1	1/1
Nagoya	Control	N509	Female	1/1	1/1	1/1	1/1	1/1
Nagoya	Control	N510	Female	1/1	1/1	1/1	1/1	1/1
Nagoya	Control	N511	Male	1/1	1/1	1/1	1/1	1/1
Nagoya	Control	N512	Male	1/1	1/1	1/1	1/1	1/1
Nagoya	Control	N517	Female	1/1	1/1	1/1	1/1	1/1
Nagoya	Control	N520	Female	1/1	1/1	1/1	1/1	1/1
Nagoya	Control	N523	Male	1/1	1/1	1/1	1/1	1/1
Nagoya	Control	N524	Male	1/1	1/1	1/1	1/1	1/1
Nagoya	Control	N526	Male	1/1	1/1	1/1	1/1	1/1
Nagoya	Control	N531	Male	1/1	1/1	1/1	1/1	1/1
Nagoya	Control	N532	Female	1/1	1/1	1/1	1/1	1/1
Nagoya	Control	N533	Male	1/1	1/1	1/1	1/1	1/1
Nagoya	Control	N535	Female	1/1	1/1	1/1	1/1	1/1
Nagoya	Control	N536	Female	1/1	1/1	1/1	1/1	1/1
Nagoya	Control	N537	Female	1/1	1/1	1/1	1/1	1/1
Nagoya	Control	N538	Female	1/1	1/1	1/1	1/1	1/1
Nagoya	Control	N541	Female	1/1	1/1	1/1	1/1	1/1
Nagoya	Control	N543	Female	1/1	1/1	1/1	1/1	1/1
Nagoya	Control	N545	Female	1/1	1/1	1/1	1/1	1/1
Nagoya	Control	N546	Female	1/1	1/1	1/1	1/1	1/1
Nagoya	Control	N547	Female	1/1	1/1	1/1	1/1	1/1
Nagoya	Control	N552	Male	1/1	1/1	1/1	1/1	1/1
Nagoya	Control	N553	Male	1/1	1/1	1/1	1/1	1/1
Nagoya	Control	N556	Female	1/1	1/1	1/1	1/1	1/1
Nagoya	Control	N558	Female	1/1	1/1	1/1	1/1	1/1
Nagoya	Control	N560	Female	1/1	1/1	1/1	1/1	1/1
Nagoya	Control	N561	Female	1/1	1/1	1/1	1/1	1/1
Nagoya	Control	N562	Female	1/1	1/1	1/1	1/1	1/1
Nagoya	Control	N563	Female	1/1	1/1	1/1	1/1	1/1
Nagoya	Control	N564	Female	1/1	1/1	1/1	1/1	1/1
Nagoya	Control	N565	Female	1/1	1/1	1/1	1/1	1/1
Nagoya	Control	N566	Female	1/1	1/1	1/1	1/1	1/1
Nagoya	Control	N567	Male	1/1	1/1	1/1	1/1	1/1
Nagoya	Control	N568	Female	1/1	1/1	1/1	1/1	1/1
Nagoya	Control	N569	Female	1/1	1/1	1/1	Undetermined	1/1
Nagoya	Control	N570	Female	1/1	1/1	1/1	1/1	1/1
Nagoya	Control	N571	Female	1/1	1/1	1/1	1/1	1/1
Nagoya	Control	N572	Female	1/1	1/1	1/1	1/1	1/1
Nagoya	Control	N573	Male	1/1	1/1	1/1	1/1	1/1
Nagoya	Control	N574	Male	1/1	1/1	1/1	1/1	1/1
Nagoya	Control	N575	Male	1/1	1/1	1/1	1/1	1/1
Nagoya	Control	N577	Male	1/1	1/1	1/1	1/1	1/1
Nagoya	Control	N578	Male	1/1	1/1	1/1	1/1	1/1
Nagoya	Control	N579	Female	1/1	1/1	1/1	1/1	1/1
Nagoya	Control	N580	Male	1/1	1/1	1/1	1/1	1/1
Nagoya	Control	N583	Male	1/1	1/1	1/1	1/1	1/1
Nagoya	Control	N584	Female	1/1	1/1	1/1	1/1	1/1
Nagoya	Control	N585	Female	1/1	1/1	1/1	1/1	1/1
Nagoya	Control	N586	Female	1/1	1/1	1/1	1/1	1/1
Nagoya	Control	N587	Male	1/1	1/1	1/1	1/1	1/1
Nagoya	Control	N588	Male	1/1	1/1	1/1	1/1	1/1
Nagoya	Control	N591	Female	1/1	1/1	1/1	1/1	1/1
Nagoya	Control	N592	Female	1/1	1/1	1/1	1/1	1/1
Nagoya	Control	N593	Female	1/1	1/1	1/1	1/1	1/1
Nagoya	Control	N594	Female	1/1	1/1	1/1	1/1	1/1
Nagoya	Control	N596	Female	1/1	1/1	1/1	1/1	1/1
Nagoya	Control	N598	Female	1/1	1/1	1/1	1/1	1/1
Nagoya	Control	N599	Female	1/1	1/1	1/1	1/1	1/1
Nagoya	Control	N606	Female	1/1	1/1	1/1	1/1	1/1
Nagoya	Control	N607	Female	1/1	1/1	1/1	1/1	1/1
Nagoya	Control	N609	Female	1/1	1/1	1/1	1/1	1/1
Nagoya	Control	N611	Female	1/1	1/1	1/1	1/1	1/1
Nagoya	Control	N612	Female	1/1	1/1	1/1	1/1	1/1
Nagoya	Control	N613	Female	1/1	1/1	1/1	1/1	1/1
Nagoya	Control	N615	Female	1/1	1/1	1/1	1/1	1/1
Nagoya	Control	N616	Female	1/1	1/1	1/1	1/1	1/1
Nagoya	Control	N618	Female	1/1	1/1	1/1	1/1	1/1
Nagoya	Control	N619	Female	1/1	1/1	1/1	1/1	1/1
Nagoya	Control	N620	Female	1/1	1/1	1/1	1/1	1/1
Nagoya	Control	N621	Female	1/1	1/1	1/1	1/1	1/1
Nagoya	Control	N622	Female	1/1	1/1	1/1	1/1	1/1
Nagoya	Control	N624	Female	1/1	1/1	1/1	1/1	1/1
Nagoya	Control	N626	Female	1/1	1/1	1/1	1/1	1/1
Nagoya	Control	N627	Female	1/1	1/1	1/1	1/1	1/1
Nagoya	Control	N628	Male	1/1	1/1	1/1	1/1	1/1
Nagoya	Control	N629	Female	1/1	1/1	1/1	1/1	1/1
Nagoya	Control	N630	Female	1/1	1/1	1/1	1/1	1/1
Nagoya	Control	N635	Female	1/1	1/1	1/1	1/1	1/1
Nagoya	Control	N637	Female	1/1	1/1	1/1	1/1	1/1
Nagoya	Control	N639	Male	1/1	1/1	1/1	1/1	1/1
Nagoya	Control	N643	Female	1/1	1/1	1/1	1/1	1/1
Nagoya	Control	N645	Male	1/1	1/1	1/1	1/1	1/1
Nagoya	Control	N646	Female	1/1	1/1	1/1	1/1	1/1
Nagoya	Control	N647	Female	1/1	1/1	1/1	1/1	1/1
Nagoya	Control	N648	Male	1/1	1/1	1/1	1/1	1/1
Nagoya	Control	N649	Female	1/1	1/1	1/1	1/1	1/1
Nagoya	Control	N650	Female	1/1	1/1	1/1	1/1	1/1
Nagoya	Control	N651	Female	1/1	1/1	1/1	1/1	1/1
Nagoya	Control	N652	Male	1/1	1/1	1/1	1/1	1/1
Nagoya	Control	N655	Female	1/1	1/1	1/1	1/1	1/1
Nagoya	Control	N656	Male	1/1	1/1	1/1	1/1	1/1
Nagoya	Control	N657	Male	1/1	1/1	1/1	1/1	1/1
Nagoya	Control	N658	Male	1/1	1/1	1/1	1/1	1/1
Nagoya	Control	N659	Male	1/1	1/1	1/1	1/1	1/1
Nagoya	Control	N660	Male	1/1	1/1	1/1	1/1	1/1
Nagoya	Control	N661	Male	1/1	1/1	1/1	1/1	1/1
Nagoya	Control	N662	Male	1/1	1/1	1/1	1/1	1/1
Nagoya	Control	N663	Male	1/1	1/1	1/1	1/1	1/1
Nagoya	Control	N664	Male	1/1	1/1	1/1	1/1	1/1
Nagoya	Control	N665	Male	1/1	1/1	1/1	1/1	1/1
Nagoya	Control	N666	Male	1/1	1/1	1/1	1/1	1/1
Nagoya	Control	N668	Male	1/1	1/1	1/1	1/1	1/1
Nagoya	Control	N669	Male	1/1	1/1	1/1	1/1	1/1
Nagoya	Control	N671	Female	1/1	1/1	1/1	1/1	1/1
Nagoya	Control	N672	Female	1/1	1/1	1/1	1/1	1/1
Nagoya	Control	N674	Female	1/1	1/1	1/1	1/1	1/1
Nagoya	Control	N675	Female	1/1	1/1	1/1	1/1	1/1
Nagoya	Control	N676	Female	1/1	1/1	1/1	1/1	1/1
Nagoya	Control	N677	Female	1/1	1/1	1/1	1/1	1/1
Nagoya	Control	N679	Female	1/1	1/1	1/1	1/1	1/1
Nagoya	Control	N680	Female	1/1	1/1	1/1	1/1	1/1
Nagoya	Control	N681	Female	1/1	1/1	1/1	1/1	1/1
Nagoya	Control	N682	Female	1/1	1/1	1/1	1/1	1/1
Nagoya	Control	N683	Female	1/1	1/1	1/1	1/1	1/1
Nagoya	Control	N686	Female	1/1	1/1	1/1	1/1	1/1
Nagoya	Control	N687	Female	1/1	1/1	1/1	1/1	1/1
Nagoya	Control	N688	Female	1/1	1/1	1/1	1/1	1/1
Nagoya	Control	N689	Female	1/1	1/1	1/1	1/1	1/1
Nagoya	Control	N690	Female	1/1	1/1	1/1	1/1	1/1
Nagoya	Control	N691	Female	1/1	1/1	1/1	1/1	1/1
